# Supplementary material for: Learning-induced gene expression in the heads of two Nasonia species that differ in long-term memory formation
Source: BMC Genomics. 2015 Mar 10;16(1):162. doi: 10.1186/s12864-015-1355-1 (PMC4440501; doi:10.1186/s12864-015-1355-1)
Supplement: Additional file 2: — Comparison of naïve gene expression levels in the heads of N. vitripennis and N. giraulti (data belonging to Additional file 1 : Table S2). [file 12864_2015_1355_MOESM2_ESM.xlsx]

## Sheet: Sheet1
OGS2.0 ID	N. vitripennis Transcript ID	N. giraulti Transcript ID	Gene description	log2-FC	log2-cpm	P-value
Genes with a higher expression level in the heads of naive N. giraulti compared to N. vitripennis
Nasvi2EG008658t1	comp39870_c1_seq4	comp35257_c2_seq1	growth hormone secretagogue receptor type 1	9.27	10.25	0
Nasvi2EG037351t1	comp38155_c0_seq21	comp32010_c0_seq1	signal peptidase 18 kDa subunit	7.3	7.35	1.66e-291
Nasvi2EG004227t1	comp35131_c1_seq1	comp36014_c0_seq1	Unknown	6.57	8.17	0
Nasvi2EG010996t1	comp37873_c4_seq1	comp16529_c0_seq1	Unknown	6.37	10.24	3.59E-320
Nasvi2EG012978t1	comp40317_c0_seq1	comp38979_c0_seq1	Unknown	6.23	8.47	0
Nasvi2EG008723t1	comp40273_c0_seq1	comp38888_c0_seq1	Unknown	6.13	9.16	0
Nasvi2EG000952t1	comp101520_c0_seq1	comp16886_c0_seq1	HEAT repeat-containing protein 2	5.49	6.42	2.57e-155
Nasvi2EG027375t1	comp14315_c0_seq1	comp34815_c0_seq2	Unknown	5.39	9.29	1.11e-289
Nasvi2EG019967t2	comp13885_c0_seq1	comp35603_c0_seq1	60S ribosomal protein L37a	5.29	8.98	2.71e-287
Nasvi2EG009145t1	comp37851_c8_seq1	comp35613_c0_seq1	NADH dehydrogenase 1 alpha subcomplex subunit 4	5.06	9.81	9.06e-253
Nasvi2EG006064t1	comp32996_c0_seq2	comp21724_c0_seq1	Unknown	5.04	9.03	8.88e-271
Nasvi2EG011959t1	comp32952_c0_seq2	comp31351_c0_seq1	u11/U12 small nuclear ribonucleoprotein 35 kDa protein	4.96	7.47	1.03e-222
Nasvi2EG012869t1	comp16072_c0_seq1	comp30847_c0_seq1	Fruitless female-specific-fru-F	4.89	6.7	2.72e-162
Nasvi2EG016538t1	comp38800_c0_seq3	comp21586_c0_seq1	crossover junction Endonuclease MUS81	4.89	7.33	1.22e-210
Nasvi2EG008731t1	comp40428_c0_seq1	comp38613_c0_seq1	Unknown	4.86	7.68	2.78e-230
Nasvi2EG010865t3	comp38912_c1_seq19	comp34558_c2_seq36	Rap guanine nucleotide exchange factor 2	4.51	5.17	3.12e-57
Nasvi2EG007484t1	comp42777_c0_seq1	comp27085_c0_seq1	Unknown	4.5	5.15	9.31e-55
Nasvi2EG012770t1	comp27496_c0_seq1	comp36309_c0_seq1	DTW domain-containing protein 1	4.44	7.78	2.17e-212
Nasvi2EG011125t4	comp26293_c0_seq2	comp33224_c1_seq4	Bromodomain adjacent to zinc finger domain protein 1A	4.36	7.12	2.13e-170
Nasvi2EG002978t1	comp32706_c0_seq2	comp20228_c0_seq1	Unknown	4.31	4.88	2.08e-44
Nasvi2EG000879t2	comp22774_c0_seq1	comp38120_c0_seq1	FAM98A, protein	4.24	5.01	6.17e-48
Nasvi2EG011125t3	comp26293_c0_seq1	comp33224_c1_seq1	Bromodomain adjacent to zinc finger domain protein 1A	4.19	6.24	5.91e-103
Nasvi2EG015509t1	comp30644_c1_seq1	comp33068_c0_seq1	Ankyrin	3.99	5.25	2.65e-52
Nasvi2EG017765t1	comp42936_c0_seq1	comp27117_c0_seq1	Unknown	3.86	4.82	1.54e-37
Nasvi2EG020554t1	comp35207_c0_seq2	comp18716_c0_seq1	Leucine-rich repeat-containing protein	3.81	4.82	5.57e-37
Nasvi2EG011706t1	comp38031_c1_seq2	comp31440_c0_seq1	Unknown	3.79	5.52	2.84e-58
Nasvi2EG002682t1	comp46637_c0_seq1	comp27895_c1_seq1	Unknown	3.74	5.91	6.72e-75
Nasvi2EG005178t1	comp13695_c0_seq1	comp153291_c0_seq1	Cytochrome P450 9e2	3.68	3.89	1.1e-19
Nasvi2EG014441t3	comp37799_c0_seq3	comp34902_c13_seq1	Eukaryotic translation initiation factor 4E transporter	3.66	5.67	8.71e-62
Nasvi2EG004029t1	comp40700_c0_seq1	comp40445_c0_seq1	Unknown	3.62	6.91	1.48e-123
Nasvi2EG013094t1	comp38406_c1_seq2	comp37124_c0_seq1	YIF1B protein	3.57	6.41	1.01e-94
Nasvi2EG008368t2	comp32336_c1_seq1	comp14547_c0_seq1	Exonuclease 1	3.55	5.47	2.41e-52
Nasvi2EG014901t1	comp26546_c0_seq1	comp30604_c1_seq1	Unknown	3.5	7.43	7.86e-142
Nasvi2EG000694t1	comp16175_c0_seq1	comp63078_c0_seq1	Unknown	3.42	5.04	4.5e-37
Nasvi2EG004916t1	comp43612_c0_seq1	comp66575_c0_seq1	Unknown	3.33	5.39	6.38e-45
Nasvi2EG017784t1	comp32855_c0_seq1	comp33078_c5_seq1	Unknown	3.29	6.6	4.35e-94
Nasvi2EG010788t1	comp27090_c0_seq1	comp22778_c1_seq2	Proteasome activator complex subunit 3	3.28	4.98	2.8e-33
Nasvi2EG016198t1	comp39833_c2_seq52	comp22311_c0_seq1	Unknown	3.26	4.39	4.47e-20
Nasvi2EG010227t2	comp38508_c0_seq1	comp26830_c0_seq1	Transcription termination factor 2	3.25	3.05	1.18e-10
Nasvi2EG011475t1	comp31179_c0_seq1	comp37383_c0_seq1	UPF0554 protein C2orf43 protein	3.25	5.86	1.34e-59
Nasvi2EG002670t1	comp40513_c0_seq1	comp15038_c0_seq1	α-glucosidase	3.23	8.63	2.14e-143
Nasvi2EG005617t1	comp27416_c1_seq1	comp44401_c0_seq1	single Ig IL-1-related receptor	3.21	5.63	3.13e-50
Nasvi2EG005344t2	comp43471_c0_seq1	comp37836_c0_seq1	Unknown	3.19	5.29	1.27e-39
Nasvi2EG002465t1	comp14033_c1_seq1	comp33666_c2_seq2	β amyloid protein precursor	3.17	10.36	2.94e-114
Nasvi2EG005735t1	comp28246_c0_seq2	comp12549_c0_seq1	Unknown	3.17	1.97	2.46e-06
Nasvi2EG016108t4	comp43297_c0_seq1	comp62351_c0_seq1	Carboxylesterase	3.13	5.47	3.06e-43
Nasvi2EG000915t1	comp14556_c0_seq1	comp26622_c0_seq1	Unknown	3.13	4.56	5.32e-24
Nasvi2EG004528t1	comp42419_c0_seq1	comp22257_c0_seq1	Unknown	3.09	7.36	2.53e-115
Nasvi2EG016534t1	comp42023_c0_seq1	comp50095_c0_seq1	acyl-CoA synthetase short-chain family member 3	3.02	6.35	2.23e-70
Nasvi2EG016565t1	comp26189_c0_seq1	comp16287_c0_seq1	Unknown	3.02	8.75	1.63e-129
Nasvi2EG006616t1	comp40434_c0_seq1	comp28712_c1_seq2	Unknown	2.95	7.66	6.17e-115
Nasvi2EG013008t1	comp40743_c0_seq1	comp37193_c0_seq1	Pacifastin light chain	2.95	7.73	3.46e-93
Nasvi2EG037242t1	comp33476_c0_seq2	comp11229_c0_seq1	odorant receptor 92	2.95	3.04	1.72e-09
Nasvi2EG022439t1	comp36426_c0_seq1	comp34705_c3_seq1	Unknown	2.92	3.57	3.42e-12
Nasvi2EG010848t1	comp39666_c0_seq2	comp35246_c1_seq2	Unknown	2.87	2.92	2.04e-07
Nasvi2EG001319t1	comp38971_c0_seq42	comp37312_c0_seq1	Unknown	2.78	4.05	6.5e-15
Nasvi2EG002024t1	comp42554_c0_seq1	comp46798_c0_seq1	Uncharacterized family 31 glucosidase KIAA1161	2.77	5.88	2.01e-47
Nasvi2EG017084t1	comp41089_c0_seq1	comp40446_c0_seq1	Unknown	2.75	6.44	9.71e-66
Nasvi2EG022696t1	comp14532_c0_seq2	comp17892_c0_seq1	3-phosphoinositide-dependent protein kinase 1	2.75	6.77	2.03e-77
Nasvi2EG028370t1	comp35188_c0_seq1	comp28327_c0_seq1	Unknown	2.75	5.39	2.55e-34
Nasvi2EG003268t1	comp42604_c0_seq1	comp39830_c0_seq1	Unknown	2.75	5.39	6.59e-34
Nasvi2EG001502t2	comp26609_c0_seq1	comp32600_c3_seq1	hexokinase type 2	2.74	8.54	3.82e-110
Nasvi2EG005598t3	comp37814_c6_seq6	comp33639_c4_seq7	tropomyosin-1	2.69	7.87	5.25e-99
Nasvi2EG011157t1	comp31452_c0_seq1	comp11538_c0_seq1	vesicular glutamate transporter 2	2.67	4.45	1.04e-17
Nasvi2EG033135t1	comp39787_c0_seq32	comp225601_c0_seq1	Unknown	2.67	3.49	3.57e-10
Nasvi2EG002161t1	comp37597_c0_seq2	comp30371_c0_seq2	Unknown	2.66	5.94	2.22e-46
Nasvi2EG000732t1	comp40995_c0_seq1	comp38976_c0_seq1	Cytochrome P450 4C1	2.66	7.86	1.46e-100
Nasvi2EG006586t1	comp40924_c0_seq1	comp20108_c0_seq1	Cytochrome P450 9e2	2.62	7.38	2.41e-89
Nasvi2EG013418t2	comp36036_c0_seq2	comp28714_c0_seq2	Unknown	2.61	5.37	5.94e-31
Nasvi2EG020039t1	comp40067_c0_seq8	comp35430_c0_seq24	Unknown	2.59	2.89	1.96e-06
Nasvi2EG019918t1	comp44404_c0_seq1	comp27110_c0_seq1	Unknown	2.59	4.14	4.66e-14
Nasvi2EG010805t1	comp28429_c0_seq1	comp32390_c0_seq1	gametocyte-specific factor 1	2.58	3.83	8.74e-12
Nasvi2EG005497t1	comp24417_c0_seq2	comp11980_c0_seq1	Glucose dehydrogenase [acceptor]	2.56	3.43	3.03e-09
Nasvi2EG002722t1	comp35428_c0_seq1	comp32365_c0_seq4	Unknown	2.56	3.79	2.64e-11
Nasvi2EG007779t1	comp40510_c0_seq1	comp35843_c0_seq1	Synaptogyrin-2	2.55	10.93	5.64e-72
Nasvi2EG022800t1	comp41074_c0_seq1	comp40141_c0_seq1	Unknown	2.54	6.03	1.06e-45
Nasvi2EG010581t1	comp40769_c0_seq1	comp38824_c0_seq1	Unknown	2.52	6.67	2.16e-63
Nasvi2EG010148t1	comp28257_c0_seq1	comp33891_c0_seq1	UDP-glucuronosyltransferase 2B15	2.5	4.69	1.41e-18
Nasvi2EG007302t1	comp43080_c0_seq1	comp54926_c0_seq1	Speckle-type POZ protein	2.48	4.02	5.47e-12
Nasvi2EG013571t1	comp35721_c0_seq2	comp27046_c0_seq1	Oskar	2.46	2.93	4.67e-07
Nasvi2EG001240t1	comp39306_c1_seq5	comp34676_c2_seq1	Unknown	2.38	2.93	8.78e-07
Nasvi2EG010414t1	comp38142_c0_seq4	comp32720_c0_seq3	Ras-specific guanine nucleotide-releasing factor 1	2.38	1.92	0.000384
Nasvi2EG003388t1	comp38563_c6_seq3	comp34541_c3_seq2	Unknown	2.37	1.65	0.000431
Nasvi2EG015696t1	comp40891_c0_seq1	comp37831_c0_seq1	Pacifastin light chain	2.36	6.62	1.62e-55
Nasvi2EG022166t1	comp35110_c1_seq1	comp40029_c0_seq1	Unknown	2.36	5.69	2.55e-32
Nasvi2EG011355t1	comp15756_c0_seq1	comp39532_c0_seq1	kinase DC2 protein	2.36	6.31	1.06e-47
Nasvi2EG008392t1	comp40158_c0_seq1	comp36123_c0_seq1	Antimicrobial peptide Def1-1	2.35	9.43	4.89e-76
Nasvi2EG009755t1	comp24853_c0_seq1	comp32944_c0_seq1	Transcription factor AP-4	2.34	6.43	2.53e-50
Nasvi2EG004312t1	comp39724_c2_seq1	comp29277_c0_seq1	Suppressor of cytokine signaling 5	2.32	7.07	2.16e-66
Nasvi2EG015884t1	comp13595_c0_seq1	comp20196_c0_seq1	Transcription factor SOX-5	2.31	6.24	2.66e-44
Nasvi2EG007063t3	comp36070_c2_seq1	comp35235_c0_seq1	UNC93 protein-like	2.27	6.59	1.45e-51
Nasvi2EG027504t1	comp39833_c2_seq18	comp22311_c0_seq2	Protein-S-isoprenylcysteine O-methyltransferase	2.27	8.12	1.2e-78
Nasvi2EG034461t1	comp39134_c0_seq1	comp34117_c0_seq1	Unknown	2.26	6.35	9.05e-46
Nasvi2EG000466t5	comp13462_c0_seq1	comp31909_c0_seq1	Unknown	2.26	4.44	8.32e-14
Nasvi2EG007351t1	comp27187_c0_seq1	comp42640_c0_seq1	Unknown	2.26	5.25	7.02e-23
Nasvi2EG011550t2	comp14032_c0_seq2	comp21166_c0_seq1	Unknown	2.25	8.71	1.19e-78
Nasvi2EG001312t1	comp40422_c0_seq1	comp36284_c0_seq1	γ-interferon-inducible lysosomal thiol reductase	2.24	9.07	6.03e-76
Nasvi2EG020613t1	comp26115_c1_seq1	comp33284_c2_seq2	Ras-related and estrogen-regulated growth inhibitor	2.23	3.42	1.07e-07
Nasvi2EG006784t1	comp40794_c0_seq1	comp38057_c0_seq1	Unknown	2.23	6.83	6.38e-56
Nasvi2EG012837t1	comp32639_c1_seq1	comp33318_c0_seq3	Membrane metallo-endopeptidase 1	2.23	3.93	5.74e-10
Nasvi2EG006249t1	comp13849_c1_seq1	comp39317_c0_seq1	diacylglycerol O-acyltransferase 1	2.22	6.92	7.71e-58
Nasvi2EG000855t1	comp33002_c1_seq1	comp29079_c0_seq1	aquaporin AQPAn.G	2.21	5.94	2.98e-34
Nasvi2EG022680t1	comp14917_c0_seq1	comp35450_c14_seq2	Unknown	2.19	6.6	3.64e-49
Nasvi2EG000637t1	comp48553_c0_seq1	comp27895_c0_seq2	Unknown	2.19	5.59	3.01e-27
Nasvi2EG001360t1	comp14035_c0_seq1	comp30188_c1_seq1	Prohormone-3	2.19	8.73	7.2e-75
Nasvi2EG011550t1	comp14032_c0_seq1	comp21166_c0_seq2	Unknown	2.19	6.57	1.79e-48
Nasvi2EG008722t1	comp40424_c0_seq1	comp36273_c0_seq1	Unknown	2.19	8.16	1.25e-74
Nasvi2EG023080t1	comp39467_c3_seq1	comp16809_c0_seq2	Dehydrogenase/reductase SDR family member 11	2.16	10.34	4.96e-59
Nasvi2EG007301t1	comp41297_c0_seq1	comp42324_c0_seq1	Unknown	2.15	6.66	4.83e-49
Nasvi2EG002279t1	comp41510_c0_seq1	comp15412_c0_seq1	Unknown	2.15	7.69	2.75e-68
Nasvi2EG000926t1	comp50136_c0_seq1	comp30920_c0_seq1	Unknown	2.14	2.79	2.19e-05
Nasvi2EG013158t1	comp24530_c1_seq1	comp48859_c0_seq1	Unknown	2.14	4.95	3.71e-17
Nasvi2EG023339t1	comp39110_c3_seq10	comp31427_c0_seq1	Unknown	2.13	2.85	1.69e-05
Nasvi2EG005646t1	comp41877_c1_seq1	comp20602_c0_seq2	Unknown	2.12	5.34	6.07e-22
Nasvi2EG011264t3	comp42659_c0_seq1	comp35977_c0_seq1	DNA-directed RNA polymerase I subunit RPA49	2.11	6.96	1.98e-54
Nasvi2EG000715t1	comp27006_c1_seq1	comp17815_c0_seq1	Transcription cofactor vestigial protein 4	2.09	6.76	7.28e-49
Nasvi2EG012674t3	comp14349_c0_seq1	comp37329_c0_seq1	pre-mRNA-splicing factor SYF1	2.08	7.46	4.37e-62
Nasvi2EG001083t1	comp13707_c0_seq1	comp106787_c0_seq1	DNA primase	2.08	3.12	5.58e-06
Nasvi2EG005830t1	comp40284_c0_seq1	comp36035_c0_seq1	Unknown	2.06	10.06	1.07e-56
Nasvi2EG007312t1	comp45203_c0_seq1	comp74927_c0_seq1	Unknown	2.05	4.38	2.13e-11
Nasvi2EG017567t4	comp36179_c0_seq4	comp31152_c0_seq15	endophilin-B1	2.05	2.98	2.18e-05
Nasvi2EG021648t1	comp17598_c0_seq1	comp11644_c0_seq1	Unknown	2.04	3.32	2.69e-06
Nasvi2EG014049t1	comp40601_c0_seq1	comp17326_c0_seq1	Unknown	2.04	6.69	8.38e-45
Nasvi2EG016578t1	comp41133_c0_seq1	comp38957_c0_seq1	Unknown	2.03	5	2.16e-16
Nasvi2EG003051t1	comp36238_c1_seq3	comp30682_c0_seq9	Unknown	2.01	5.21	5.73e-18
Nasvi2EG017035t1	comp14143_c0_seq2	comp32860_c0_seq1	Unknown	2	6.03	1.6e-30
Nasvi2EG013530t1	comp35090_c0_seq3	comp22615_c0_seq2	Mannosyl-oligosaccharide α-1,2-mannosidase	2	6.08	8.95e-32
Nasvi2EG004102t1	comp37958_c2_seq2	comp22974_c0_seq1	Unknown	2	5.62	7.03e-24
Nasvi2EG033728t2	comp39655_c1_seq2	comp34794_c0_seq1	Unknown	1.99	3.33	2.87e-06
Nasvi2EG007755t2	comp26835_c0_seq2	comp15953_c0_seq1	Juvenile hormone-inducible protein	1.99	7.83	3.73e-61
Nasvi2EG013354t1	comp45579_c0_seq1	comp63378_c0_seq1	Nose resistant to fluoxetine protein	1.97	5.99	1.64e-29
Nasvi2EG012119t2	comp43990_c0_seq1	comp29385_c1_seq1	Transmembrane protein 39A-A	1.97	6.7	5.29e-43
Nasvi2EG017710t1	comp36421_c0_seq1	comp32101_c0_seq1	Unknown	1.96	1.55	0.00326
Nasvi2EG001406t1	comp43649_c0_seq1	comp22613_c0_seq1	tyramine/Octopamine receptor	1.96	7.58	7.27e-57
Nasvi2EG003124t1	comp26707_c0_seq1	comp22382_c1_seq1	agrin	1.95	4.93	1.02e-14
Nasvi2EG006445t1	comp40185_c0_seq1	comp34932_c5_seq1	Unknown	1.95	10.26	4.67e-48
Nasvi2EG010209t2	comp26514_c0_seq1	comp45385_c0_seq1	Methyltransferase protein 7A	1.95	4.96	5.57e-15
Nasvi2EG019889t1	comp40535_c0_seq1	comp36695_c0_seq1	tryptophan 2,3-dioxygenase	1.94	9.24	1.04e-57
Nasvi2EG011656t1	comp31088_c0_seq2	comp38603_c0_seq1	guanosine-3',5'-bis 3'-pyrophosphohydrolase MESH1	1.94	4.19	2.14e-08
Nasvi2EG005784t1	comp41184_c0_seq1	comp39057_c0_seq1	Venom allergen 3	1.93	5.87	2.08e-26
Nasvi2EG014118t1	comp43294_c0_seq1	comp36019_c0_seq1	Exosome component 10	1.91	8.01	3.51e-58
Nasvi2EG005170t1	comp41643_c0_seq1	comp40782_c0_seq1	Leucine-rich repeat-containing protein 40	1.91	7.25	3.18e-50
Nasvi2EG014819t3	comp13786_c0_seq1	comp34971_c2_seq2	dystrobrevin β	1.89	7.85	2.98e-56
Nasvi2EG000845t1	comp13682_c0_seq2	comp57283_c0_seq1	Peritrophin-44	1.89	2.61	0.00024
Nasvi2EG014142t2	comp24911_c0_seq1	comp22203_c0_seq1	Unknown	1.89	4.55	5.64e-11
Nasvi2EG027748t3	comp32270_c0_seq3	comp28716_c0_seq1	glycerol-3-phosphate dehydrogenase	1.88	7.02	1.67e-45
Nasvi2EG027316t1	comp37346_c1_seq2	comp33637_c1_seq4	Kinase shaggy	1.87	6.85	5.6e-42
Nasvi2EG014393t1	comp43869_c0_seq1	comp42982_c0_seq1	Unknown	1.86	3.12	2.95e-05
Nasvi2EG000490t8	comp26793_c1_seq4	comp33622_c0_seq1	Uncharacterized family 31 glucosidase KIAA1161	1.86	6.89	1.9e-42
Nasvi2EG037321t1	comp22250_c0_seq1	comp34958_c2_seq36	odorant receptor 301	1.86	2.99	6.81e-05
Nasvi2EG017699t2	comp15819_c0_seq1	comp32487_c0_seq3	EGF domain-containing protein	1.83	2.22	0.00124
Nasvi2EG016545t1	comp38623_c1_seq1	comp35116_c4_seq46	Unknown	1.83	3.35	1.12e-05
Nasvi2EG006029t2	comp26301_c0_seq1	comp19470_c0_seq1	peptide chain release factor 1	1.83	4.98	8.82e-14
Nasvi2EG008651t2	comp26574_c0_seq1	comp30959_c0_seq1	FRA10AC1	1.82	4.31	4.02e-09
Nasvi2EG004096t1	comp50690_c0_seq1	comp20968_c1_seq1	Unknown	1.8	4.32	4.9e-09
Nasvi2EG009664t1	comp41796_c0_seq1	comp11308_c0_seq1	Pacifastin light chain	1.8	4.87	9.54e-12
Nasvi2EG007514t1	comp22350_c0_seq1	comp22331_c0_seq1	DNA-directed RNA polymerase I subunit RPA2	1.8	5.91	4.97e-24
Nasvi2EG000377t2	comp32038_c0_seq2	comp21141_c0_seq1	histone acetyltransferase Tip60	1.8	1.68	0.0116
Nasvi2EG012439t2	comp40695_c0_seq1	comp17866_c0_seq1	CREG1	1.79	7.98	2.27e-51
Nasvi2EG010935t1	comp14575_c0_seq1	comp24630_c0_seq1	Unknown	1.79	9.52	6.42e-48
Nasvi2EG037130t1	comp30976_c0_seq2	comp32683_c1_seq1	odorant receptor 236	1.78	2.06	0.00224
Nasvi2EG011255t1	comp35797_c0_seq1	comp28063_c0_seq2	Fatty acyl-CoA reductase 1	1.77	2.35	0.00113
Nasvi2EG007522t1	comp40688_c0_seq1	comp37393_c0_seq1	Endocuticle structural glycoprotein SgAbd-1	1.77	6.9	7.22e-39
Nasvi2EG036177t1	comp24729_c0_seq1	comp20924_c0_seq1	Unknown	1.76	1.81	0.00585
Nasvi2EG018113t1	comp14173_c2_seq1	comp36530_c0_seq1	ADP-ribosylation factor protein 8B-A-like	1.75	7.91	1.7e-49
Nasvi2EG011588t1	comp13941_c0_seq2	comp36810_c0_seq1	UPF0693 protein C10orf32	1.75	7.47	7.82e-46
Nasvi2EG016123t1	comp37025_c0_seq1	comp156252_c0_seq1	Unknown	1.75	3.31	3.65e-05
Nasvi2EG001487t2	comp37583_c0_seq1	comp32726_c0_seq3	Inhibitor of growth protein 3	1.74	1.6	0.0143
Nasvi2EG004683t2	comp33678_c1_seq2	comp29423_c0_seq2	DNA-binding protein D-ETS-3	1.74	4.6	6.65e-10
Nasvi2EG013704t3	comp32534_c0_seq2	comp33473_c0_seq2	NADP-dependent malic enzyme	1.74	8.44	5.38e-50
Nasvi2EG001390t1	comp29397_c0_seq1	comp45024_c0_seq1	JmjC domain-containing protein 4	1.74	3.35	2.79e-05
Nasvi2EG003402t1	comp26710_c0_seq3	comp12274_c0_seq1	Unknown	1.74	3.64	5.4e-06
Nasvi2EG019637t2	comp36249_c0_seq1	comp13685_c0_seq1	artemis protein	1.73	2.65	0.000703
Nasvi2EG003721t1	comp33812_c3_seq1	comp31440_c0_seq2	F-box/LRR-repeat protein 14	1.72	5.18	3.79e-14
Nasvi2EG012920t1	comp43987_c0_seq1	comp44510_c0_seq1	glucose-6-phosphate 1-dehydrogenase	1.72	5.38	6.87e-16
Nasvi2EG003147t1	comp39481_c0_seq97	comp34977_c0_seq16	Unknown	1.72	2.68	0.000694
Nasvi2EG006228t1	comp43501_c0_seq1	comp27976_c0_seq1	Unknown	1.71	4.75	1.08e-10
Nasvi2EG012463t1	comp35878_c0_seq3	comp34395_c1_seq3	Unknown	1.7	3.02	0.000203
Nasvi2EG011457t1	comp63817_c0_seq1	comp27965_c0_seq1	Unknown	1.7	2.75	0.000524
Nasvi2EG010976t1	comp43894_c0_seq1	comp20660_c0_seq1	Elongation of very long chain fatty acids protein 1	1.7	6.34	3.69e-28
Nasvi2EG003100t1	comp14066_c0_seq1	comp33704_c0_seq1	Unknown	1.7	8.57	6.11e-48
Nasvi2EG005473t1	comp39002_c0_seq1	comp34500_c1_seq2	Nahymenoptaecin-1	1.7	9.14	1.97e-45
Nasvi2EG002761t1	comp40917_c0_seq1	comp37314_c0_seq1	sarcosine dehydrogenase	1.69	8.49	2.49e-47
Nasvi2EG010974t2	comp14160_c0_seq1	comp38833_c0_seq1	Unknown	1.69	5.84	1.17e-06
Nasvi2EG011121t2	comp46363_c0_seq1	comp30600_c0_seq2	RING finger protein 145	1.68	5.78	1.03e-19
Nasvi2EG003591t1	comp45946_c0_seq1	comp34333_c0_seq1	Unknown	1.68	2.04	0.00407
Nasvi2EG004082t1	comp32987_c0_seq1	comp22636_c0_seq1	phospholipase A2 isozymes PA3A/PA3B/PA5	1.68	9.97	6.12e-40
Nasvi2EG020749t4	comp40164_c1_seq1	comp35754_c0_seq1	Acyl-CoA desaturase	1.68	10.83	3.83e-34
Nasvi2EG016037t1	comp40899_c0_seq1	comp17209_c0_seq1	Uncharacterized protein FKSG24	1.67	6.83	1.91e-34
Nasvi2EG014909t2	comp35744_c0_seq2	comp21681_c0_seq2	paralyzed arrest AT two-FolD protein 6	1.66	5.96	1.96e-21
Nasvi2EG006107t1	comp14123_c0_seq1	comp35037_c11_seq3	takeout protein	1.66	8.57	1.77e-45
Nasvi2EG005518t1	comp35352_c2_seq3	comp38691_c0_seq1	Zinc finger protein Noc	1.66	6.25	2.98e-25
Nasvi2EG006474t2	comp42746_c0_seq1	comp36540_c0_seq1	Nicalin-1 (78%U)	1.65	7.78	8.88e-44
Nasvi2EG014527t1	comp14477_c0_seq1	comp19551_c0_seq1	lin-52 protein	1.65	5.1	1.8e-12
Nasvi2EG014008t2	comp46254_c0_seq1	comp62244_c0_seq1	chitotriosidase-1	1.64	3.8	6.17e-06
Nasvi2EG012335t2	comp45150_c0_seq1	comp33483_c0_seq1	integrin α-PS2	1.64	5.79	5.17e-19
Nasvi2EG003703t1	comp40746_c0_seq1	comp36772_c0_seq1	FAD-dependent oxidoreductase domain-containing protein	1.63	9.15	8.98e-43
Nasvi2EG021836t1	comp40864_c0_seq1	comp17359_c0_seq1	Unknown	1.62	6.84	1.46e-32
Nasvi2EG012619t5	comp40380_c0_seq1	comp35855_c0_seq1	4-hydroxyphenylpyruvate dioxygenase	1.61	8.54	8.66e-42
Nasvi2EG004352t1	comp45141_c0_seq1	comp13838_c0_seq1	misato protein	1.6	6.54	6.3e-28
Nasvi2EG021034t1	comp28359_c1_seq1	comp40641_c0_seq1	AT-rich interactive domain-containing protein 5B	1.58	6.42	8.54e-26
Nasvi2EG037274t1	comp38566_c0_seq3	comp33390_c0_seq4	odorant receptor 296	1.58	2.29	0.00836
Nasvi2EG021240t1	comp13899_c0_seq1	comp20420_c0_seq1	Venom protein R protein	1.58	5.3	3.39e-13
Nasvi2EG002976t1	comp13910_c1_seq1	comp37180_c0_seq1	f-box only protein 11	1.58	8.48	5.62e-42
Nasvi2EG003485t1	comp39798_c0_seq3	comp34922_c0_seq54	Unknown	1.57	5.54	4.87e-15
Nasvi2EG004365t1	comp13933_c0_seq1	comp16054_c0_seq1	Unknown	1.57	8.91	1.59e-40
Nasvi2EG008607t1	comp39165_c8_seq1	comp34394_c4_seq13	Unknown	1.57	3.76	2.02e-05
Nasvi2EG010905t1	comp40465_c0_seq1	comp20416_c0_seq1	Unknown	1.56	8.09	1.63e-40
Nasvi2EG006023t1	comp35628_c0_seq1	comp30911_c1_seq1	Short stature homeobox protein	1.55	2.9	0.00091
Nasvi2EG019672t1	comp40605_c0_seq1	comp36583_c0_seq1	Antithrombin-III	1.55	8.96	1.81e-39
Nasvi2EG009500t2	comp40668_c0_seq1	comp14658_c0_seq1	Carboxylesterase	1.54	7.99	5.09e-39
Nasvi2EG012308t1	comp24540_c1_seq1	comp34766_c12_seq1	Epididymal secretory protein E1	1.54	8.81	3.07e-39
Nasvi2EG014250t1	comp26415_c0_seq2	comp41942_c0_seq1	Ribosomal RNA-processing protein 8	1.54	4.41	2.59e-07
Nasvi2EG034572t1	comp10813_c0_seq1	comp69595_c0_seq1	Unknown	1.53	13.56	6.96e-20
Nasvi2EG002554t1	comp39627_c5_seq1	comp31323_c1_seq1	Unknown	1.53	4.55	4.79e-08
Nasvi2EG000362t1	comp27762_c0_seq1	comp33904_c0_seq1	lysyl oxidase homolog 4	1.53	2.87	0.00117
Nasvi2EG009398t1	comp16106_c0_seq2	comp32357_c0_seq1	Cytosolic 5'-nucleotidase III protein	1.53	2.21	0.00602
Nasvi2EG004519t1	comp36278_c2_seq1	comp32530_c0_seq1	Unknown	1.52	5.72	4.97e-16
Nasvi2EG009595t1	comp49056_c0_seq1	comp9985_c0_seq1	Cytochrome P450 6a2	1.52	3.93	1.13e-05
Nasvi2EG018589t1	comp41117_c0_seq1	comp39758_c0_seq1	Peptidoglycan-recognition protein 2	1.52	5.85	6.7e-17
Nasvi2EG021641t1	comp34053_c0_seq1	comp31444_c3_seq1	Unknown	1.52	3.34	0.000279
Nasvi2EG013133t1	comp26423_c0_seq2	comp28745_c0_seq1	Death-associated protein kinase 3	1.51	6.4	5.5e-23
Nasvi2EG009038t1	comp35068_c1_seq1	comp34213_c2_seq1	Unknown	1.5	5.43	6.09e-13
Nasvi2EG012641t1	comp40178_c0_seq1	comp35701_c0_seq1	lipoyltransferase 1, mitochondrial	1.5	11.83	3.63e-24
Nasvi2EG011575t1	comp40200_c0_seq1	comp16519_c0_seq1	40S ribosomal protein S3a	1.49	10.53	2.17e-29
Nasvi2EG023069t1	comp40397_c0_seq1	comp36079_c0_seq1	OBP5	1.48	8.74	7.04e-37
Nasvi2EG020641t1	comp72963_c0_seq1	comp26447_c0_seq1	Girdin	1.48	2.99	0.00125
Nasvi2EG009681t2	comp14218_c0_seq1	comp34191_c0_seq1	tipE protein	1.48	6.11	3.08e-19
Nasvi2EG019969t2	comp32278_c1_seq1	comp17879_c0_seq1	histone-binding protein Caf1	1.48	3.61	0.000185
Nasvi2EG001254t10	comp38841_c1_seq5	comp34241_c2_seq4	NAD kinase	1.48	4.45	6.55e-07
Nasvi2EG008889t1	comp44809_c0_seq1	comp38831_c0_seq1	26S proteasome non-ATPase regulatory subunit 10	1.46	4.68	4.77e-08
Nasvi2EG017390t3	comp34156_c0_seq2	comp38394_c0_seq1	IGF-II mRNA-binding protein	1.45	4.75	2.85e-08
Nasvi2EG004159t1	comp45580_c0_seq1	comp30976_c0_seq1	Uncharacterized protein C3orf19 protein	1.44	5.8	1.69e-15
Nasvi2EG007851t1	comp32526_c0_seq2	comp27908_c0_seq1	selenium-binding protein 1-B	1.43	7.63	1.11e-32
Nasvi2EG012422t1	comp39785_c0_seq1	comp46753_c0_seq1	Cytochrome b561 domain-containing protein 1	1.43	5.34	4.49e-07
Nasvi2EG006154t2	comp32364_c0_seq3	comp17601_c0_seq2	Fatty-acid amide hydrolase 2	1.43	7.55	2.92e-32
Nasvi2EG012237t1	comp45405_c0_seq1	comp60993_c0_seq1	bifunctional dihydrofolate reductase-thymidylate synthase	1.43	4.09	1.26e-05
Nasvi2EG009610t1	comp32659_c1_seq2	comp19034_c0_seq1	Torsin protein	1.42	6.46	7.74e-22
Nasvi2EG000412t1	comp46823_c0_seq1	comp10067_c0_seq1	Sensory neuron membrane protein	1.41	4.87	2.12e-08
Nasvi2EG005933t1	comp14000_c0_seq1	comp22273_c0_seq2	Unknown	1.4	3.85	9.95e-05
Nasvi2EG010605t1	comp32054_c0_seq1	comp12718_c0_seq1	Unknown	1.4	2.48	0.00668
Nasvi2EG008383t2	comp14250_c1_seq1	comp40358_c0_seq1	Unknown	1.4	7.17	2.84e-28
Nasvi2EG018542t1	comp43909_c0_seq1	comp10088_c0_seq1	Unknown	1.4	4.32	4.37e-06
Nasvi2EG007215t1	comp42243_c0_seq1	comp40049_c0_seq1	Unknown	1.39	5.91	1.37e-15
Nasvi2EG010213t1	comp25672_c0_seq1	comp23828_c0_seq1	Unknown	1.39	2.62	0.00518
Nasvi2EG001248t1	comp40687_c0_seq1	comp36676_c0_seq1	Aminomethyltransferase	1.39	7.9	2.11e-32
Nasvi2EG008430t1	comp14368_c0_seq1	comp22126_c0_seq2	Unknown	1.39	6.75	6.67e-24
Nasvi2EG001419t1	comp40256_c0_seq1	comp35882_c0_seq1	Apolipophorins	1.38	12.19	7.21e-20
Nasvi2EG037091t1	comp38891_c0_seq1	comp33177_c0_seq2	gustatory receptor 2	1.38	2.32	0.0107
Nasvi2EG022227t2	comp39829_c0_seq2	comp34952_c0_seq3	β1,3-galactosyltransferase 1	1.37	5.58	1.94e-12
Nasvi2EG008472t2	comp27912_c0_seq1	comp30367_c0_seq2	Unknown	1.37	4.01	4.01e-05
Nasvi2EG006979t1	comp26024_c0_seq1	comp21993_c0_seq1	Unknown	1.37	2.94	0.00294
Nasvi2EG005434t1	comp25399_c0_seq2	comp31197_c0_seq1	heparan sulfate 2-O-sulfotransferase 1	1.37	2	0.019
Nasvi2EG008460t1	comp28011_c0_seq1	comp18703_c0_seq1	β1,3-galactosyltransferase 1	1.36	6.47	2.33e-20
Nasvi2EG020632t1	comp24578_c0_seq3	comp34864_c0_seq9	Endothelin-converting enzyme 1	1.36	2.63	0.00808
Nasvi2EG010399t1	comp27814_c0_seq1	comp32050_c0_seq2	Unknown	1.36	6.51	1.26e-20
Nasvi2EG007790t1	comp36009_c1_seq1	comp36112_c0_seq1	Lipid storage droplets surface-binding protein 1	1.35	8.23	1.23e-31
Nasvi2EG011966t1	comp29611_c0_seq2	comp17342_c0_seq1	t-complex protein 1 subunit β	1.35	6.57	3.59e-21
Nasvi2EG029880t1	comp32619_c0_seq2	comp21532_c0_seq1	Cat eye Syndrome critical region protein 5	1.35	7.57	2.62e-29
Nasvi2EG006999t1	comp39757_c7_seq2	comp21674_c0_seq1	Unknown	1.35	8.14	3.83e-31
Nasvi2EG037211t1	comp39612_c0_seq3	comp9873_c0_seq1	odorant receptor 242	1.35	2.07	0.0203
Nasvi2EG010425t2	comp26890_c0_seq1	comp21650_c0_seq1	ATP-binding cassette sub-family G member 4	1.34	9.41	6.72e-29
Nasvi2EG005963t2	comp29419_c0_seq1	comp30643_c0_seq2	ribonucleoside-diphosphate reductase subunit M2	1.34	4.01	6.95e-05
Nasvi2EG005959t2	comp27593_c0_seq1	comp18408_c1_seq1	Unknown	1.34	5.48	3.28e-11
Nasvi2EG030537t1	comp39669_c1_seq1	comp35159_c0_seq1	Unknown	1.33	7.09	4.38e-25
Nasvi2EG005116t2	comp28261_c0_seq2	comp34192_c0_seq2	PITSLRE serine/threonine-protein kinase CDC2L1	1.32	2.77	0.00642
Nasvi2EG006855t2	comp42084_c0_seq1	comp37116_c0_seq1	Transmembrane protein 53	1.32	7.45	1.69e-27
Nasvi2EG004741t1	comp13619_c0_seq1	comp62201_c0_seq1	DNA replication complex GINS protein PSF3	1.31	3.21	0.00216
Nasvi2EG004459t1	comp16392_c0_seq1	comp17007_c0_seq1	bifunctional ATP-dependent dihydroxyacetone kinase/FAD-AMP lyase	1.31	6.43	1.2e-18
Nasvi2EG000145t1	comp39681_c7_seq8	comp27883_c0_seq1	Unknown	1.3	4.5	4.44e-06
Nasvi2EG009054t2	comp16096_c0_seq2	comp20979_c0_seq2	exocyst complex component 6	1.3	5.39	4.37e-10
Nasvi2EG003248t1	comp15612_c0_seq1	comp29208_c0_seq2	UPF0489 protein C5orf22 homolog	1.3	2.52	0.011
Nasvi2EG007027t1	comp27262_c2_seq1	comp36587_c0_seq1	Unknown	1.29	7.74	4.61e-28
Nasvi2EG000596t1	comp57646_c0_seq1	comp28604_c0_seq1	downstream neighbor of son protein	1.29	3.94	0.000145
Nasvi2EG012655t1	comp68379_c0_seq1	comp13338_c0_seq2	Unknown	1.28	2.16	0.0211
Nasvi2EG031989t1	comp46988_c0_seq1	comp33988_c0_seq1	LON peptidase N-terminal domain and RING finger protein 3	1.28	6.32	7.78e-17
Nasvi2EG036923t1	comp39832_c0_seq1	comp30251_c0_seq1	odorant receptor 280	1.27	3.29	0.0023
Nasvi2EG001701t1	comp26452_c0_seq1	comp33252_c2_seq1	Unknown	1.27	6.19	1.19e-15
Nasvi2EG011904t1	comp44368_c0_seq1	comp29553_c0_seq1	ER lumen protein retaining receptor	1.27	3.86	0.000269
Nasvi2EG000908t1	comp36661_c0_seq2	comp33986_c0_seq2	Unknown	1.27	5.07	4.21e-08
Nasvi2EG008317t1	comp26953_c0_seq1	comp35972_c0_seq1	Unknown	1.26	6.51	5.39e-18
Nasvi2EG037249t1	comp39007_c4_seq15	comp34238_c4_seq20	Nvu1 - fruitless readthrough transcript	1.25	3.7	0.000714
Nasvi2EG004277t2	comp24711_c0_seq1	comp31840_c0_seq4	GTP cyclohydrolase 1	1.24	5.68	5.31e-11
Nasvi2EG013717t1	comp25496_c0_seq3	comp21321_c0_seq2	amino acid permease F13H10.3	1.24	6.1	3.4e-14
Nasvi2EG010541t1	comp43940_c0_seq1	comp46200_c0_seq1	γ-interferon-inducible lysosomal thiol reductase	1.24	4.21	7.3e-05
Nasvi2EG000058t1	comp44105_c0_seq1	comp43211_c0_seq1	Cat eye syndrome critical region protein 1	1.24	5.54	2.96e-10
Nasvi2EG018305t1	comp40613_c0_seq1	comp32093_c0_seq1	Gamma-glutamyl hydrolase A	1.23	8.13	1.24e-26
Nasvi2EG008478t1	comp39685_c8_seq1	comp30834_c1_seq1	Unknown	1.23	8.73	1.65e-26
Nasvi2EG005643t1	comp40557_c0_seq1	comp36260_c0_seq1	B2 protein	1.23	8.27	2.16e-26
Nasvi2EG000246t1	comp40482_c0_seq1	comp36228_c0_seq1	15-hydroxyprostaglandin dehydrogenase	1.22	9.09	2.02e-25
Nasvi2EG004108t1	comp14645_c0_seq1	comp20805_c0_seq2	Unknown	1.22	4.48	2.21e-05
Nasvi2EG013671t2	comp15601_c0_seq2	comp16902_c0_seq2	Unknown	1.21	5.28	1.87e-08
Nasvi2EG015645t5	comp35214_c1_seq1	comp30711_c1_seq8	Estrogen-related receptor	1.21	5.63	2.66e-10
Nasvi2EG019465t1	comp40396_c0_seq1	comp35904_c0_seq1	Isochorismatase domain-containing protein 1	1.21	9.77	1.35e-22
Nasvi2EG008227t1	comp36852_c1_seq5	comp11074_c0_seq1	Inositol polyphosphate multikinase	1.2	2.9	0.00895
Nasvi2EG009186t1	comp14184_c0_seq1	comp22479_c1_seq1	canopy 1	1.2	7.13	2.78e-21
Nasvi2EG016439t2	comp41183_c0_seq1	comp30234_c0_seq1	Importin-7	1.2	9.1	2.02e-24
Nasvi2EG006836t1	comp41364_c0_seq1	comp16575_c0_seq1	Esterase FE4	1.2	10.11	4.48e-21
Nasvi2EG006851t1	comp40186_c0_seq1	comp35712_c0_seq1	40S ribosomal protein S21	1.19	9.25	6.99e-24
Nasvi2EG006297t1	comp14572_c0_seq1	comp38890_c0_seq1	Homeotic protein distal-less	1.19	5.67	2.1e-10
Nasvi2EG002987t1	comp33238_c1_seq1	comp29321_c0_seq1	Unknown	1.19	6.75	2.43e-18
Nasvi2EG037198t1	comp38308_c0_seq2	comp33234_c0_seq1	Unknown	1.18	2.55	0.0201
Nasvi2EG019954t1	comp26920_c2_seq1	comp36151_c0_seq1	Unknown	1.18	9.16	2.11e-23
Nasvi2EG012256t3	comp40181_c0_seq1	comp35662_c0_seq1	60S ribosomal protein L31	1.18	9.72	8.83e-22
Nasvi2EG016005t1	comp38694_c1_seq3	comp21734_c0_seq1	Pleckstrin proteiny domain-containing family M member	1.17	9.63	5.91e-22
Nasvi2EG008533t1	comp14094_c0_seq1	comp14001_c0_seq1	CG42611	1.17	6.76	6.51e-18
Nasvi2EG008333t3	comp41348_c0_seq1	comp37919_c0_seq1	1,4α-glucan-branching enzyme	1.17	7.95	6.25e-24
Nasvi2EG020210t1	comp43526_c0_seq1	comp42620_c0_seq1	Unknown	1.17	5.64	8.27e-10
Nasvi2EG012365t2	comp15543_c0_seq1	comp22825_c0_seq1	autophagy-related protein 101	1.17	6.93	5.37e-19
Nasvi2EG005603t1	comp28556_c1_seq3	comp28497_c0_seq1	Epidermal retinal dehydrogenase 2	1.17	9.32	1.02e-22
Nasvi2EG013564t1	comp40302_c0_seq1	comp35996_c0_seq1	Unknown	1.16	10.24	1.65e-19
Nasvi2EG008014t1	comp15568_c0_seq1	comp37430_c0_seq1	Sugar transporter ERD6 6	1.16	8.6	6.26e-24
Nasvi2EG008126t1	comp26951_c0_seq1	comp54419_c0_seq1	TANC2	1.16	5.21	1.42e-07
Nasvi2EG009447t1	comp46356_c0_seq1	comp22795_c0_seq1	tyrosyl-DNA phosphodiesterase	1.15	6.44	5.54e-15
Nasvi2EG008329t1	comp41106_c0_seq1	comp22144_c0_seq3	short/branched chain specific acyl-CoA dehydrogenase	1.15	6.26	1.28e-13
Nasvi2EG002585t1	comp26750_c0_seq3	comp20287_c0_seq1	Unknown	1.14	7.65	5.37e-22
Nasvi2EG009088t2	comp14373_c0_seq2	comp19354_c0_seq1	Rab proteins geranylgeranyltransferase component A 2	1.14	6.43	1.76e-14
Nasvi2EG011125t1	comp26293_c0_seq3	comp33224_c1_seq3	Bromodomain adjacent to zinc finger domain protein 1A	1.14	7.43	7.47e-21
Nasvi2EG005900t1	comp36387_c0_seq1	comp17501_c0_seq1	glycine N-methyltransferase	1.14	7.73	9.43e-22
Nasvi2EG012586t1	comp43398_c0_seq1	comp42964_c0_seq1	Unknown	1.13	6.17	1.23e-12
Nasvi2EG008844t4	comp15446_c0_seq1	comp29222_c0_seq1	Unknown	1.13	5.94	7.07e-11
Nasvi2EG005351t5	comp35722_c0_seq6	comp33719_c0_seq25	Vacuolar protein sorting-associated protein VTA1	1.13	4.69	2.14e-05
Nasvi2EG001523t3	comp33202_c0_seq3	comp38840_c0_seq1	ABC transporter G family member 20	1.13	7.3	5.02e-20
Nasvi2EG002593t1	comp40683_c0_seq1	comp15896_c0_seq1	tyrosine aminotransferase	1.12	7.71	5.69e-21
Nasvi2EG019062t1	comp27315_c0_seq3	comp32783_c0_seq2	Unknown	1.12	6.55	5.27e-15
Nasvi2EG006435t1	comp49911_c0_seq1	comp33508_c0_seq1	Lymphocyte cytosolic protein 2	1.12	4.57	4.83e-05
Nasvi2EG006875t1	comp56302_c0_seq1	comp9311_c0_seq1	Unknown	1.11	3.71	0.00224
Nasvi2EG003744t1	comp40897_c0_seq1	comp37571_c0_seq1	Unknown	1.11	7.82	2.32e-21
Nasvi2EG003220t1	comp40251_c0_seq1	comp35833_c0_seq1	Uncharacterized oxidoreductase yrbE	1.11	11.24	1.95e-15
Nasvi2EG016089t1	comp39720_c1_seq8	comp35128_c0_seq11	Titin	1.1	4.37	0.000185
Nasvi2EG015486t4	comp36186_c1_seq1	comp31172_c0_seq1	JmjC domain-containing histone demethylation protein 2B	1.1	7.09	4.45e-18
Nasvi2EG007892t1	comp13613_c0_seq1	comp33743_c4_seq1	Unknown	1.1	4.35	0.000206
Nasvi2EG014947t1	comp32521_c2_seq1	comp35995_c1_seq1	Unknown	1.1	9.41	3.66e-20
Nasvi2EG004762t1	comp32978_c1_seq2	comp19550_c0_seq1	non-structural maintenance of chromosome element 4	1.1	5.23	5.66e-07
Nasvi2EG019951t1	comp41036_c0_seq1	comp16301_c0_seq1	cdc42 homolog	1.1	7.71	1.09e-20
Nasvi2EG024976t1	comp26762_c0_seq1	comp18973_c0_seq1	Unknown	1.09	3.17	0.0104
Nasvi2EG021024t1	comp40382_c0_seq1	comp35976_c0_seq1	Serine proteinase stubble	1.09	9.5	1.12e-19
Nasvi2EG001565t1	comp29235_c0_seq4	comp38023_c0_seq1	β-hexosaminidase fdl	1.09	7.39	2.94e-19
Nasvi2EG002469t1	comp36550_c0_seq1	comp20395_c0_seq1	yippee 5-like protein	1.09	6.26	2.42e-12
Nasvi2EG020214t1	comp40247_c0_seq1	comp35719_c0_seq1	60S acidic ribosomal protein P2	1.09	9.71	6.67e-19
Nasvi2EG008100t2	comp35048_c0_seq2	comp34237_c0_seq2	hu-li tai shao	1.08	3.45	0.00572
Nasvi2EG018571t1	comp73286_c0_seq1	comp31660_c0_seq1	G-protein-coupled receptor B0563.6	1.08	3.08	0.0145
Nasvi2EG007997t2	comp30836_c1_seq1	comp21982_c0_seq2	fatty acid binding protein	1.08	8.07	6e-21
Nasvi2EG013671t1	comp15601_c0_seq1	comp16902_c0_seq1	Unknown	1.08	6.92	2e-16
Nasvi2EG018103t1	comp44074_c0_seq1	comp10987_c0_seq1	Elongation of very long chain fatty acids protein	1.08	5.17	1.59e-06
Nasvi2EG000895t2	comp40558_c0_seq1	comp16058_c0_seq1	trehalase	1.07	8.95	3.27e-20
Nasvi2EG022094t2	comp35104_c0_seq1	comp32961_c0_seq2	aquaporin AQPAe.A	1.07	6.4	7.93e-13
Nasvi2EG019900t1	comp14626_c0_seq2	comp21597_c0_seq2	JmjC domain-containing protein 4	1.07	5.01	6.47e-06
Nasvi2EG003258t1	comp40520_c0_seq1	comp36232_c0_seq1	dihydropyrimidine dehydrogenase [NADP+]	1.07	10.14	4.28e-17
Nasvi2EG011809t6	comp36818_c0_seq19	comp32758_c0_seq10	RUFY3 protein	1.06	3.86	0.00253
Nasvi2EG008237t2	comp16269_c0_seq1	comp37101_c0_seq1	Golgi apparatus protein 1	1.06	9.21	1.48e-19
Nasvi2EG005895t2	comp26015_c0_seq2	comp28371_c0_seq1	Unknown	1.06	2.97	0.0176
Nasvi2EG013057t1	comp15719_c0_seq1	comp30335_c0_seq2	Lachesin	1.06	3.63	0.00452
Nasvi2EG009431t1	comp26785_c0_seq1	comp36765_c0_seq1	Sugar transporter ERD6 6	1.06	8.34	1.97e-20
Nasvi2EG007438t1	comp15636_c0_seq1	comp16144_c0_seq1	Unknown	1.06	8.36	2.37e-20
Nasvi2EG011125t2	comp26293_c0_seq4	comp33224_c1_seq2	Bromodomain adjacent to zinc finger domain protein 1A	1.06	6.49	2.95e-13
Nasvi2EG001617t2	comp27247_c1_seq1	comp31809_c0_seq1	Sortilin-related receptor	1.06	9.55	2.18e-18
Nasvi2EG011585t2	comp40184_c0_seq1	comp35664_c0_seq1	60S ribosomal protein L32	1.05	9.42	1.81e-18
Nasvi2EG000886t1	comp26138_c0_seq1	comp22079_c1_seq2	voltage-dependent calcium channel γ7 subunit	1.05	2.92	0.0215
Nasvi2EG012666t1	comp14513_c0_seq1	comp20292_c0_seq1	low-density lipoprotein receptor-related protein 2	1.04	5.58	5.66e-08
Nasvi2EG009987t1	comp41125_c0_seq1	comp36972_c0_seq1	CG9701	1.04	7.81	3.94e-19
Nasvi2EG009254t1	comp38987_c2_seq1	comp36628_c0_seq1	Cytochrome P450 4g15	1.04	8.29	1.24e-18
Nasvi2EG009650t1	comp25112_c3_seq1	comp32036_c1_seq3	Unknown	1.04	3.61	0.00541
Nasvi2EG015645t1	comp35214_c1_seq2	comp30711_c1_seq1	Steroid hormone receptor ERR2	1.03	4.14	0.00118
Nasvi2EG018544t1	comp15007_c0_seq1	comp38636_c0_seq1	FGGY carbohydrate kinase domain-containing protein	1.02	7.6	5.72e-18
Nasvi2EG023131t1	comp41613_c0_seq1	comp14477_c0_seq1	Unknown	1.02	7.95	8.78e-19
Nasvi2EG005287t1	comp28174_c0_seq1	comp21613_c2_seq1	Unknown	1.02	6.04	7.59e-10
Nasvi2EG008228t1	comp37930_c1_seq1	comp38915_c0_seq1	Division abnormally delayed protein	1.02	6.44	3.92e-12
Nasvi2EG011381t1	comp39488_c7_seq3	comp29360_c0_seq2	serine/threonine-protein kinase 3	1.02	6.55	1.44e-12
Nasvi2EG004335t2	comp26173_c0_seq1	comp22830_c0_seq1	ribosomal protein S6 kinase α5	1.01	5.17	5.31e-06
Nasvi2EG012385t1	comp52156_c0_seq1	comp65868_c0_seq1	Hypothetical protein	1	3.61	0.00729
Nasvi2EG013147t1	comp33713_c1_seq5	comp31259_c0_seq1	Bardet-Biedl syndrome 4 protein	1	3.6	0.00715
Nasvi2EG006533t1	comp40602_c0_seq1	comp36336_c0_seq1	15-hydroxyprostaglandin dehydrogenase [NAD+]	1	7.92	3.49e-18
Nasvi2EG012175t1	comp40068_c1_seq3	comp37742_c0_seq1	Unknown	1	5.85	1.08e-08
Nasvi2EG012361t1	comp36495_c2_seq2	comp28061_c0_seq1	Cytochrome P450 4C1	1	9.76	3.35e-16
Nasvi2EG001244t1	comp38497_c1_seq1	comp33021_c0_seq1	Unknown	1	8.36	2.56e-18
Nasvi2EG018994t1	comp40785_c1_seq1	comp36080_c0_seq1	phosphoenolpyruvate carboxykinase [GTP]	1	8.53	9.88e-18
Nasvi2EG000120t1	comp26569_c0_seq1	comp17584_c0_seq1	Importin-13	1	7.26	6.4e-16
Nasvi2EG000950t2	comp28093_c0_seq1	comp31500_c0_seq2	Structural maintenance of chromosomes protein 6	0.99	6.66	7.05e-13
Nasvi2EG011922t5	comp34795_c0_seq1	comp35004_c0_seq1	organic cation transporter protein	0.99	6.5	6.69e-12
Nasvi2EG013312t1	comp32251_c0_seq1	comp28938_c0_seq9	Unknown	0.99	5.16	8.66e-06
Nasvi2EG002636t2	comp40797_c0_seq1	comp17922_c0_seq1	Transmembrane protein	0.99	8.59	4.68e-18
Nasvi2EG020126t2	comp38990_c2_seq1	comp22443_c0_seq1	replication factor C subunit 5	0.99	5.39	1.4e-06
Nasvi2EG004847t1	comp36204_c0_seq1	comp31848_c1_seq2	Unknown	0.99	4.29	0.00102
Nasvi2EG025601t1	comp14023_c0_seq1	comp16935_c0_seq1	sorbitol dehydrogenase	0.99	11.44	2.61e-12
Nasvi2EG021850t1	comp40574_c0_seq1	comp36183_c0_seq1	Unknown	0.99	8.59	9.46e-18
Nasvi2EG000026t1	comp38294_c1_seq5	comp34215_c2_seq2	Unknown	0.99	4.05	0.00362
Nasvi2EG005835t1	comp26968_c0_seq1	comp16448_c0_seq1	Unknown	0.98	10.49	4.62e-14
Nasvi2EG013506t1	comp14034_c0_seq2	comp16757_c0_seq2	fructose-bisphosphate aldolase	0.98	10.42	4.5e-14
Nasvi2EG009445t1	comp45995_c0_seq1	comp9745_c0_seq1	Unknown	0.98	4.81	0.000151
Nasvi2EG016039t1	comp14902_c0_seq1	comp36698_c0_seq1	Ras-related protein Rab-18	0.98	7.72	7e-17
Nasvi2EG013804t1	comp28540_c1_seq1	comp30073_c1_seq1	Unknown	0.97	3.43	0.0129
Nasvi2EG002205t1	comp33041_c0_seq2	comp27323_c0_seq2	Serine protease snake	0.97	4.54	0.000427
Nasvi2EG006430t1	comp15631_c0_seq1	comp22341_c1_seq1	39S ribosomal protein L50, mitochondrial	0.97	6.52	1.29e-11
Nasvi2EG005420t3	comp41615_c0_seq1	comp17892_c0_seq2	AP-2 complex subunit α	0.97	9.2	1.39e-16
Nasvi2EG008399t1	comp33626_c0_seq6	comp31525_c0_seq4	sodium-independent sulfate anion transporter	0.97	3.53	0.0119
Nasvi2EG006252t2	comp27312_c3_seq1	comp31738_c2_seq1	Unknown	0.97	5.65	2.97e-07
Nasvi2EG008998t1	comp41785_c0_seq1	comp38607_c0_seq1	adrenodoxin	0.96	6.63	5.1e-12
Nasvi2EG008987t1	comp31386_c0_seq1	comp22253_c0_seq1	G-patch domain-contaning protein	0.96	5.08	2.58e-05
Nasvi2EG005501t1	comp28314_c0_seq1	comp22501_c1_seq1	Unknown	0.95	4.28	0.00158
Nasvi2EG006443t1	comp40227_c0_seq1	comp35693_c0_seq1	60S ribosomal protein L29	0.94	8.95	3.27e-16
Nasvi2EG012646t1	comp40960_c0_seq1	comp36448_c0_seq1	ATPase family AAA domain-containing protein 1-B	0.94	8.75	2.21e-16
Nasvi2EG023147t1	comp40168_c0_seq1	comp35661_c0_seq1	40S ribosomal protein S17	0.94	9.69	1.1e-14
Nasvi2EG003347t1	comp15478_c0_seq1	comp39905_c0_seq1	Succinate dehydrogenase assembly factor 2-B	0.93	4.73	0.000293
Nasvi2EG006591t3	comp28503_c0_seq1	comp20266_c0_seq2	Unknown	0.93	4.36	0.00163
Nasvi2EG009298t1	comp35644_c2_seq1	comp22789_c3_seq2	Unknown	0.93	4.56	0.000788
Nasvi2EG012760t1	comp27278_c2_seq1	comp16084_c0_seq1	Unknown	0.92	8.42	4.89e-16
Nasvi2EG019669t1	comp45589_c0_seq1	comp44443_c0_seq1	Replication factor C subunit 1	0.92	5.63	1.01e-06
Nasvi2EG010192t1	comp41711_c0_seq1	comp15646_c0_seq1	Inhibitor of growth protein 1	0.92	6.65	2.93e-11
Nasvi2EG015812t1	comp39642_c3_seq7	comp34411_c4_seq2	innexin inx2	0.91	5.68	9.15e-07
Nasvi2EG016552t1	comp36514_c2_seq2	comp29049_c0_seq1	Unknown	0.91	4.42	0.0015
Nasvi2EG004836t1	comp47553_c0_seq1	comp20331_c0_seq1	Histone-lysine N-methyltransferase NSD2	0.91	4.88	0.000197
Nasvi2EG014097t1	comp26757_c1_seq1	comp36313_c0_seq1	cytoplasmic aconitate hydratase	0.91	9.64	5.67e-14
Nasvi2EG016122t1	comp43509_c0_seq1	comp41728_c0_seq1	GTP-binding protein 10 protein	0.91	5.76	4.87e-07
Nasvi2EG009807t1	comp44602_c0_seq1	comp41322_c0_seq1	Ribosomal RNA small subunit methyltransferase NEP1	0.91	4.58	0.00083
Nasvi2EG007275t1	comp41062_c0_seq1	comp36910_c0_seq1	Unknown	0.91	6.36	1.21e-09
Nasvi2EG005279t2	comp27362_c0_seq1	comp22873_c0_seq1	39S ribosomal protein L46	0.9	6.36	1.78e-09
Nasvi2EG006069t2	comp42570_c0_seq1	comp21163_c0_seq1	Pre-mRNA-splicing factor 38A	0.9	5.72	8.45e-07
Nasvi2EG019064t1	comp43107_c0_seq1	comp28499_c0_seq1	transmembrane and TPR repeat-containing protein CG4341	0.9	5.47	6.93e-06
Nasvi2EG017040t1	comp36758_c2_seq1	comp21440_c1_seq1	Zinc finger protein	0.9	4.31	0.00264
Nasvi2EG003743t1	comp40571_c0_seq1	comp36446_c0_seq1	Unknown	0.89	9.01	1.78e-14
Nasvi2EG005374t1	comp44673_c0_seq1	comp42828_c0_seq1	roadkill protein	0.89	6.07	4.9e-08
Nasvi2EG006459t1	comp14504_c1_seq1	comp22965_c1_seq1	G-protein-coupled receptor kinase 1	0.89	7.69	3.66e-14
Nasvi2EG003196t1	comp41130_c0_seq1	comp17734_c0_seq1	Valacyclovir hydrolase	0.89	7.92	1.39e-14
Nasvi2EG003391t1	comp15884_c0_seq1	comp21363_c0_seq1	BTB/POZ domain-containing protein KCTD16	0.89	4.27	0.00375
Nasvi2EG002548t1	comp41981_c0_seq1	comp38074_c0_seq1	Patched domain-containing protein 3	0.88	5.48	8.09e-06
Nasvi2EG008738t1	comp40717_c0_seq1	comp36218_c0_seq1	Acetyl-CoA acetyltransferase	0.88	8.79	1.35e-14
Nasvi2EG019463t1	comp14654_c0_seq2	comp35145_c0_seq1	Unknown	0.88	6.61	2.54e-10
Nasvi2EG004793t1	comp14183_c0_seq1	comp22609_c0_seq1	Trifunctional purine biosynthetic protein adenosine-3	0.88	8.35	9.39e-15
Nasvi2EG011124t1	comp42803_c0_seq1	comp15791_c0_seq1	AN1-type zinc finger protein 2B	0.88	5.93	2.45e-07
Nasvi2EG003112t1	comp13887_c0_seq1	comp22042_c1_seq1	ATP-binding cassette sub-family G member 4	0.88	8.09	1.52e-14
Nasvi2EG001444t4	comp35689_c3_seq5	comp31366_c0_seq3	Unknown	0.88	8.74	2.88e-14
Nasvi2EG004203t1	comp44590_c0_seq1	comp44240_c0_seq1	Unknown	0.87	4.81	0.000499
Nasvi2EG005310t1	comp15006_c1_seq1	comp17291_c1_seq1	Unknown	0.87	6.65	3.04e-10
Nasvi2EG021395t2	comp40620_c0_seq1	comp36536_c0_seq1	Major royal jelly protein 2	0.87	7.74	8.79e-14
Nasvi2EG018157t1	comp39329_c0_seq2	comp37008_c0_seq1	NEDD8-activating enzyme E1 catalytic subunit	0.87	8.23	2.47e-14
Nasvi2EG013704t1	comp32534_c0_seq1	comp33473_c0_seq1	NADP-dependent malic enzyme	0.87	8.63	3e-14
Nasvi2EG002301t1	comp41145_c0_seq1	comp37294_c0_seq1	Leukotriene A-4 hydrolase	0.87	8.33	2.76e-14
Nasvi2EG011451t1	comp31378_c1_seq2	comp14463_c0_seq1	Unknown	0.87	7.19	3.36e-12
Nasvi2EG010174t1	comp27497_c0_seq1	comp39793_c0_seq1	Unknown	0.87	5.52	1.03e-05
Nasvi2EG021446t1	comp42800_c0_seq1	comp42369_c0_seq1	D-2-hydroxyglutarate dehydrogenase	0.86	5.44	1.84e-05
Nasvi2EG014837t1	comp40509_c0_seq1	comp34510_c0_seq1	cysteine-rich protein 1	0.86	8.04	6.67e-14
Nasvi2EG037267t1	comp40274_c0_seq1	comp35800_c0_seq1	NADH dehydrogenase (ubiquinone) 1α subcomplex	0.86	10.39	2.91e-11
Nasvi2EG022248t1	comp26237_c0_seq1	comp28901_c0_seq1	Vesicle transport protein SEC20	0.86	5.74	2.3e-06
Nasvi2EG003470t1	comp42110_c0_seq1	comp15641_c0_seq1	5'-3' exoribonuclease 1	0.85	7.72	4.14e-13
Nasvi2EG009683t1	comp15287_c0_seq1	comp15585_c0_seq1	Mediator of RNA polymerase II transcription subunit	0.85	6.14	9.78e-08
Nasvi2EG003556t1	comp40928_c0_seq1	comp16092_c0_seq1	Dolichyl-diphosphooligosaccharide--protein glycosyltransferase subunit	0.85	4.3	0.00464
Nasvi2EG037296t1	comp47836_c0_seq1	comp45224_c0_seq1	Unknown	0.84	3.95	0.0121
Nasvi2EG007715t1	comp42751_c0_seq1	comp22360_c0_seq3	CD63 antigen	0.84	4.92	0.000471
Nasvi2EG003682t1	comp16132_c0_seq1	comp36279_c0_seq1	1-acyl-sn-glycerol-3-phosphate acyltransferase α	0.84	9.64	3.41e-12
Nasvi2EG022710t1	comp28344_c0_seq1	comp20142_c0_seq1	Unknown	0.84	5.06	0.000245
Nasvi2EG000498t1	comp14553_c0_seq1	comp41054_c0_seq1	ADP-ribosylation factor protein 2-binding protein, putative	0.84	4.91	0.000543
Nasvi2EG002721t2	comp41207_c0_seq1	comp14414_c0_seq1	Unknown	0.84	6.79	4.12e-10
Nasvi2EG014476t1	comp41729_c0_seq1	comp37387_c0_seq1	prolactin regulatory element-binding protein	0.84	7.53	1.89e-12
Nasvi2EG003415t1	comp40998_c0_seq1	comp36932_c0_seq1	methionine aminopeptidase 1	0.84	7.9	4.1e-13
Nasvi2EG011231t1	comp15868_c0_seq1	comp22110_c0_seq1	N-acetyltransferase 11	0.83	5.87	1.57e-06
Nasvi2EG012403t1	comp40176_c0_seq1	comp31358_c12_seq1	Unknown	0.83	10.83	5.33e-10
Nasvi2EG005022t1	comp41037_c0_seq1	comp17968_c0_seq1	GLEAN_09297	0.83	7.57	2.1e-12
Nasvi2EG009740t1	comp41447_c0_seq1	comp32626_c2_seq1	CKLF MARVEL transmembrane domain-containing protein 4	0.83	7.16	2.69e-11
Nasvi2EG037176t1	comp39398_c2_seq9	comp34371_c3_seq14	Zinc finger protein 426	0.83	4.42	0.0046
Nasvi2EG015149t2	comp40812_c0_seq1	comp17729_c0_seq2	Sugar transporter ERD6 5	0.83	8.23	3.59e-13
Nasvi2EG018339t1	comp40577_c0_seq1	comp36175_c0_seq1	ethanolamine-phosphate cytidylyltransferase	0.83	9.49	4.85e-12
Nasvi2EG009566t1	comp42315_c0_seq1	comp35149_c3_seq6	Apoptosis 2 inhibitor	0.82	7.3	1.51e-11
Nasvi2EG002769t3	comp14544_c0_seq1	comp36344_c0_seq1	amidophosphoribosyltransferase	0.82	8.11	5.56e-13
Nasvi2EG007198t2	comp26603_c0_seq1	comp15045_c0_seq1	Laminin subunit γ1	0.82	7.01	1.18e-10
Nasvi2EG005590t1	comp38511_c3_seq1	comp34497_c2_seq1	Unknown	0.82	6.94	2.42e-10
Nasvi2EG011450t1	comp39423_c7_seq1	comp13833_c0_seq1	Unknown	0.82	7.09	8.07e-11
Nasvi2EG016595t3	comp40742_c0_seq1	comp16299_c0_seq1	Unknown	0.82	8.4	7.19e-13
Nasvi2EG010309t1	comp14198_c0_seq2	comp16661_c0_seq1	transketolase	0.81	7.65	3.6e-12
Nasvi2EG007204t2	comp33393_c0_seq2	comp13825_c0_seq2	Ubiquitin carboxyl-terminal hydrolase 35	0.81	6.67	4.15e-09
Nasvi2EG001185t1	comp39464_c1_seq1	comp21617_c0_seq1	acid sphingomyelinase phosphodiesterase 3a-like	0.81	6.61	6.15e-09
Nasvi2EG000164t1	comp41936_c0_seq1	comp38344_c0_seq1	n-α-acetyltransferase 20, NatB catalytic subunit	0.81	5.84	3.78e-06
Nasvi2EG009854t2	comp41529_c0_seq1	comp37515_c0_seq1	1-acyl-sn-glycerol-3-phosphate acyltransferase alpha	0.81	6.93	5.16e-10
Nasvi2EG022187t1	comp36020_c2_seq1	comp11406_c0_seq1	Unknown	0.8	5.49	4.45e-05
Nasvi2EG008693t1	comp40522_c0_seq1	comp36132_c0_seq1	Rac GTPase-activating protein	0.8	9.92	8.71e-11
Nasvi2EG000703t1	comp39825_c6_seq2	comp22367_c2_seq1	Decapentaplegic protein	0.8	4.41	0.00526
Nasvi2EG018604t1	comp33118_c1_seq1	comp20514_c0_seq1	Unknown	0.8	6.09	6.94e-07
Nasvi2EG014048t1	comp15658_c0_seq2	comp37151_c0_seq1	Unknown	0.8	5.95	2.15e-06
Nasvi2EG000783t1	comp15187_c0_seq1	comp14960_c0_seq1	Nucleoside diphosphate-linked moiety X motif 18	0.8	6.62	9.68e-09
Nasvi2EG007418t1	comp42447_c0_seq1	comp38948_c0_seq1	beta-catenin protein 1-like	0.79	6.51	2.67e-08
Nasvi2EG004895t1	comp43442_c0_seq1	comp33893_c0_seq6	C25F9.2	0.79	6.76	3.97e-09
Nasvi2EG000581t2	comp34286_c0_seq1	comp21405_c0_seq2	VPRBP protein	0.79	5.86	6.03e-06
Nasvi2EG028126t1	comp13796_c0_seq1	comp14271_c0_seq1	Unknown	0.79	5	0.00075
Nasvi2EG011913t1	comp43803_c0_seq1	comp41313_c0_seq1	DNA polymerase subunit gamma-2	0.78	5.89	5.04e-06
Nasvi2EG006137t6	comp38255_c0_seq3	comp31971_c0_seq5	FAM13B, protein	0.78	8.78	8.75e-12
Nasvi2EG023751t1	comp38986_c2_seq1	comp30973_c1_seq1	Unknown	0.78	4.44	0.00594
Nasvi2EG003065t4	comp39661_c7_seq2	comp21766_c1_seq1	Unknown	0.78	3.87	0.0227
Nasvi2EG006006t1	comp45023_c0_seq1	comp22480_c0_seq2	Regulator of microtubule dynamics protein 1	0.78	5.57	4.76e-05
Nasvi2EG019077t2	comp39262_c4_seq2	comp32520_c2_seq9	mps one binder kinase activator 2-like	0.78	7.15	4.67e-10
Nasvi2EG012648t1	comp43315_c0_seq1	comp38622_c0_seq1	Unknown	0.78	6.42	1.18e-07
Nasvi2EG011435t1	comp40007_c0_seq1	comp17860_c0_seq1	Cytochrome P450	0.78	8.13	8.97e-12
Nasvi2EG002092t1	comp47039_c0_seq1	comp11002_c1_seq1	Integrin β	0.78	4.26	0.0102
Nasvi2EG005585t1	comp40452_c0_seq1	comp36022_c0_seq1	Unknown	0.78	7.89	2.6e-11
Nasvi2EG003987t1	comp48210_c0_seq1	comp44765_c0_seq1	Vitamin K-dependent gamma-carboxylase	0.77	4.61	0.00382
Nasvi2EG012342t1	comp41999_c0_seq1	comp38349_c0_seq1	Glutamate-rich WD repeat-containing protein 1	0.77	6	3.25e-06
Nasvi2EG018527t1	comp42343_c0_seq1	comp33039_c0_seq2	α1,3-mannosyl-glycoprotein 2β-N-acetylglucosaminyltransferase	0.77	7.03	1.18e-09
Nasvi2EG000416t1	comp44649_c0_seq1	comp39961_c0_seq1	ribosomal RNA-processing protein 7 homolog A	0.77	4.61	0.00401
Nasvi2EG003374t1	comp43271_c0_seq1	comp40545_c0_seq1	UDP-glucuronic acid decarboxylase 1	0.76	6.73	1.58e-08
Nasvi2EG008902t1	comp40429_c0_seq1	comp35871_c0_seq1	Adenylate kinase isoenzyme F38B2.4	0.76	8.79	2.51e-11
Nasvi2EG009559t2	comp13940_c0_seq1	comp36300_c0_seq1	Unknown	0.76	9.76	3.75e-10
Nasvi2EG010717t1	comp41384_c0_seq1	comp36886_c0_seq1	5-formyltetrahydrofolate cyclo-ligase	0.76	6.62	4.06e-08
Nasvi2EG009231t1	comp48860_c0_seq1	comp52668_c0_seq1	Unknown	0.76	4.26	0.0118
Nasvi2EG009488t1	comp14740_c0_seq1	comp20650_c0_seq1	Lin-9 protein	0.76	6.1	2.37e-06
Nasvi2EG023627t1	comp26801_c0_seq1	comp33108_c0_seq1	dolichyl-diphosphooligosaccharide--protein glycosyltransferase subunit DAD1	0.76	8.12	2.52e-11
Nasvi2EG008777t1	comp13551_c0_seq2	comp46341_c0_seq1	Unknown	0.75	5.07	0.000945
Nasvi2EG010386t1	comp43925_c0_seq1	comp42767_c0_seq1	folliculin-interacting protein 2	0.75	6.34	4.86e-07
Nasvi2EG014392t1	comp33305_c0_seq1	comp27880_c0_seq1	Unknown	0.75	5.6	7.06e-05
Nasvi2EG000101t1	comp41595_c0_seq1	comp20293_c0_seq1	10-formyltetrahydrofolate dehydrogenase	0.75	7.72	1.01e-10
Nasvi2EG010953t1	comp42052_c0_seq1	comp38717_c0_seq1	tRNA-specific adenosine deaminase 1	0.75	7.17	1.36e-09
Nasvi2EG008905t1	comp32562_c0_seq1	comp19025_c0_seq1	Leucine-rich repeat-containing protein C10orf11 protein	0.75	4.78	0.00304
Nasvi2EG004682t1	comp35619_c0_seq1	comp34216_c2_seq1	Unknown	0.74	5.88	1.67e-05
Nasvi2EG009087t1	comp15929_c0_seq1	comp14151_c0_seq1	Lipase 3	0.74	7.33	9.57e-10
Nasvi2EG002837t1	comp26415_c0_seq1	comp22863_c0_seq1	GTP-binding protein 128up	0.74	6.02	7.17e-06
Nasvi2EG001960t4	comp27006_c0_seq2	comp18708_c0_seq1	mitochondrial inner membrane protein	0.74	6.35	8.38e-07
Nasvi2EG020141t1	comp14394_c0_seq1	comp40039_c0_seq1	Unknown	0.74	6.56	1.73e-07
Nasvi2EG005482t1	comp42166_c0_seq1	comp38206_c0_seq1	Unknown	0.74	6.31	1.14e-06
Nasvi2EG019658t1	comp27682_c0_seq1	comp34809_c0_seq21	Unknown	0.73	5.78	3.89e-05
Nasvi2EG005237t1	comp40169_c0_seq1	comp35620_c0_seq1	60S ribosomal protein L23	0.73	10.2	7.16e-09
Nasvi2EG005390t1	comp36783_c0_seq2	comp27713_c0_seq1	Unknown	0.73	7.7	3.23e-10
Nasvi2EG011135t3	comp26360_c0_seq1	comp22357_c0_seq2	Transcriptional adapter 2B	0.73	5.9	2.33e-05
Nasvi2EG004664t2	comp26592_c0_seq1	comp22889_c0_seq2	ubiquitin carboxyl-terminal hydrolase CYLD	0.73	4.41	0.017
Nasvi2EG003907t1	comp33334_c1_seq2	comp22859_c0_seq1	Unknown	0.73	5.48	0.000218
Nasvi2EG013928t3	comp24751_c0_seq3	comp22703_c0_seq3	Ectonucleoside triphosphate diphosphohydrolase 5	0.73	7.79	4.31e-10
Nasvi2EG009654t3	comp13411_c0_seq1	comp19098_c0_seq1	Krueppel c2h2-type zinc finger protein	0.73	5.59	0.000124
Nasvi2EG005113t1	comp33196_c0_seq1	comp31138_c1_seq1	6-pyruvoyl tetrahydrobiopterin synthase	0.72	6.72	9.85e-08
Nasvi2EG002251t2	comp43732_c0_seq1	comp18438_c0_seq1	Proteasome assembly chaperone 2	0.72	4.82	0.00378
Nasvi2EG004473t1	comp41271_c0_seq1	comp37330_c0_seq1	Unknown	0.72	7.85	4.04e-10
Nasvi2EG009173t1	comp15930_c0_seq1	comp14156_c0_seq1	Translation factor GUF1	0.72	7.2	6.15e-09
Nasvi2EG005505t1	comp15145_c0_seq1	comp34928_c0_seq1	cationic amino acid transporter 4	0.72	7.48	1.87e-09
Nasvi2EG003611t1	comp14191_c0_seq1	comp41372_c0_seq1	Unknown	0.71	5.98	1.98e-05
Nasvi2EG007156t1	comp24514_c0_seq3	comp15442_c0_seq1	cereblon protein	0.71	6.92	4.05e-08
Nasvi2EG016110t1	comp43512_c0_seq1	comp39915_c0_seq1	Carboxylesterase	0.71	6.18	6.44e-06
Nasvi2EG005730t1	comp15013_c0_seq1	comp15441_c0_seq1	Unknown	0.71	6.61	3.42e-07
Nasvi2EG012073t2	comp36501_c0_seq11	comp32240_c0_seq13	phosphorylase b kinase regulatory subunit α	0.71	4.65	0.0084
Nasvi2EG012941t1	comp44023_c0_seq1	comp41026_c0_seq1	dimethyladenosine transferase, putative	0.71	5.07	0.00194
Nasvi2EG025552t2	comp14088_c0_seq1	comp17137_c0_seq1	40S ribosomal protein S5	0.71	9.97	1.34e-08
Nasvi2EG006444t1	comp44637_c0_seq1	comp19352_c0_seq2	Phosphomevalonate kinase	0.71	4.39	0.0146
Nasvi2EG007777t1	comp35939_c1_seq1	comp36708_c0_seq1	Unknown	0.7	6.81	1.07e-07
Nasvi2EG013291t1	comp14546_c0_seq1	comp33222_c4_seq3	DNA polymerase ι	0.7	6.89	6.8e-08
Nasvi2EG000858t1	comp40331_c0_seq1	comp35820_c0_seq1	Iron-sulfur cluster assembly enzyme ISCU	0.7	10.11	2.18e-08
Nasvi2EG008095t1	comp42018_c0_seq1	comp38092_c0_seq1	DNA-directed RNA polymerase I subunit RPA12	0.7	5.97	2.66e-05
Nasvi2EG012742t1	comp16120_c0_seq1	comp17258_c0_seq1	vesicular inhibitory amino acid transporter	0.7	7	3.95e-08
Nasvi2EG006594t1	comp43204_c0_seq1	comp39649_c0_seq1	Cyclin-dependent kinase 2-interacting protein	0.7	5.64	0.000176
Nasvi2EG000857t1	comp42467_c0_seq1	comp38645_c0_seq1	COMM domain-containing protein 5	0.7	6.27	4.25e-06
Nasvi2EG007055t1	comp14015_c0_seq1	comp16824_c0_seq1	ATP synthase subunit ε	0.7	7.97	1.5e-09
Nasvi2EG022098t2	comp40679_c0_seq1	comp32206_c1_seq1	Aquaporin AQPcic	0.7	9.7	9.13e-09
Nasvi2EG010121t1	comp36413_c0_seq18	comp38067_c0_seq1	Sugar transporter ERD6 6	0.7	7.31	1.02e-08
Nasvi2EG030249t1	comp39264_c4_seq1	comp31274_c1_seq1	NADH-ubiquinone oxidoreductase chain	0.7	4.79	0.00571
Nasvi2EG012327t1	comp13821_c0_seq1	comp38437_c0_seq1	Carboxypeptidase N subunit	0.69	7	1.07e-07
Nasvi2EG010251t1	comp36231_c1_seq1	comp34532_c2_seq83	Unknown	0.69	6.93	8.52e-08
Nasvi2EG013791t1	comp14624_c0_seq1	comp38731_c0_seq1	Sorting nexin-30	0.69	6.33	3.57e-06
Nasvi2EG003839t1	comp40170_c0_seq1	comp35632_c0_seq1	60S ribosomal protein L10	0.69	10.15	4.3e-08
Nasvi2EG014236t1	comp41722_c0_seq1	comp27426_c0_seq1	C-Myc-binding protein	0.69	6.53	1.16e-06
Nasvi2EG011975t1	comp40291_c0_seq1	comp31004_c2_seq1	bifunctional dihydrofolate reductase-thymidylate synthase	0.69	11.14	6.88e-07
Nasvi2EG006080t1	comp40207_c0_seq1	comp32902_c0_seq1	60S ribosomal protein L35a	0.69	9.16	3.5e-09
Nasvi2EG004868t1	comp40763_c0_seq1	comp15922_c0_seq1	6-phosphofructo-2-kinase/fructose-2,6-biphosphatase	0.68	9.55	1.13e-08
Nasvi2EG010262t1	comp14360_c1_seq1	comp20024_c0_seq1	Progestin and adipoQ receptor family member 3	0.68	5.25	0.00144
Nasvi2EG004908t1	comp26658_c0_seq1	comp14875_c0_seq1	Huntingtin-interacting protein 1	0.68	7.42	1.34e-08
Nasvi2EG010653t2	comp41101_c0_seq1	comp36753_c0_seq1	prothrombin	0.68	8.09	2.31e-09
Nasvi2EG007552t1	comp42686_c0_seq1	comp39703_c0_seq1	Unknown	0.68	7.43	1.31e-08
Nasvi2EG004515t1	comp38863_c3_seq1	comp34828_c1_seq1	Unknown	0.68	6.35	5.21e-06
Nasvi2EG009471t2	comp42988_c0_seq1	comp39143_c0_seq1	Unknown	0.68	6.75	4.89e-07
Nasvi2EG007456t1	comp41923_c0_seq1	comp38670_c0_seq1	tRNA guanylyltransferase	0.68	6.09	2.78e-05
Nasvi2EG001934t1	comp41724_c0_seq1	comp38020_c0_seq1	proline synthase co-transcribed bacterial homolog protein	0.67	6.55	1.85e-06
Nasvi2EG009775t1	comp42884_c0_seq1	comp39887_c0_seq1	Nodal modulator 2	0.66	7.33	4.01e-08
Nasvi2EG013101t1	comp40959_c0_seq1	comp37000_c0_seq1	Alcohol dehydrogenase [NADP+]	0.66	7.48	2.52e-08
Nasvi2EG031360t1	comp27977_c0_seq1	comp20174_c0_seq1	autophagy-related protein 13 homolog	0.66	6.36	8.17e-06
Nasvi2EG002249t1	comp14273_c0_seq1	comp22897_c0_seq1	Unknown	0.66	6.12	3.73e-05
Nasvi2EG016493t1	comp40722_c0_seq1	comp29005_c2_seq1	Unknown	0.66	8.13	6.71e-09
Nasvi2EG035679t1	comp14127_c0_seq1	comp37428_c0_seq1	Hyaluronoglucosaminidase	0.66	5.64	0.000467
Nasvi2EG002716t1	comp26264_c0_seq2	comp29233_c0_seq2	uridine-cytidine kinase	0.66	6.95	3.71e-07
Nasvi2EG009433t1	comp40968_c0_seq1	comp36559_c0_seq1	spondin-1	0.66	7.9	1.13e-08
Nasvi2EG020290t1	comp41846_c0_seq1	comp31776_c1_seq1	Trafficking protein particle complex subunit 6B	0.66	6.29	1.55e-05
Nasvi2EG003872t2	comp37818_c2_seq3	comp13966_c0_seq1	Unknown	0.65	6.84	9.96e-07
Nasvi2EG018106t1	comp40747_c0_seq1	comp36386_c0_seq1	Elongation of very long chain fatty acids protein AAEL008004	0.65	8.27	8.96e-09
Nasvi2EG006348t1	comp41423_c0_seq1	comp22329_c0_seq1	lysosomal thioesterase PPT2 homolog	0.65	6.91	5.26e-07
Nasvi2EG009163t1	comp34020_c0_seq1	comp42216_c0_seq1	UPF0534 protein C4orf43 protein	0.65	4.64	0.0142
Nasvi2EG005080t1	comp41913_c0_seq1	comp38210_c0_seq1	Serine/threonine-protein kinase RIO3	0.65	6.51	4.89e-06
Nasvi2EG010674t1	comp41185_c0_seq1	comp36997_c0_seq1	u6 snRNA-associated Sm protein LSm6-like	0.65	5.8	0.000245
Nasvi2EG011469t1	comp37891_c0_seq2	comp29922_c0_seq1	Class A rhodopsin G-protein-coupled receptor GPRnna15	0.65	5.49	0.00103
Nasvi2EG005263t3	comp15432_c0_seq1	comp17352_c0_seq1	cytosolic Fe-S cluster assembly factor AGAP009023	0.65	7.46	5.58e-08
Nasvi2EG000944t1	comp40266_c0_seq1	comp35778_c0_seq1	40S ribosomal protein S9	0.64	9.35	4.83e-08
Nasvi2EG008711t1	comp40780_c0_seq1	comp36134_c0_seq1	bifunctional purine biosynthesis protein PURH	0.64	8.49	1.35e-08
Nasvi2EG011643t2	comp26279_c0_seq2	comp39500_c0_seq1	DNA repair endonuclease XPF	0.64	7.29	1.21e-07
Nasvi2EG005615t2	comp36885_c0_seq1	comp29231_c0_seq1	acetylcholinesterase	0.64	6.4	1.19e-05
Nasvi2EG005306t4	comp31027_c0_seq2	comp32861_c0_seq1	Unknown	0.64	7.02	4.28e-07
Nasvi2EG017079t1	comp14068_c0_seq1	comp36779_c0_seq1	Unknown	0.64	6.61	3.55e-06
Nasvi2EG023391t1	comp14848_c0_seq1	comp17382_c1_seq1	Translin-associated protein X	0.64	7.81	2.69e-08
Nasvi2EG019540t1	comp13989_c0_seq1	comp15976_c0_seq1	BET1 homolog	0.64	7.73	4.03e-08
Nasvi2EG036944t1	comp41992_c0_seq1	comp37231_c0_seq1	adenylosuccinate lyase	0.64	6.73	2.29e-06
Nasvi2EG004259t1	comp32570_c0_seq1	comp35744_c0_seq1	60S ribosomal protein L18a	0.64	9.3	6.39e-08
Nasvi2EG005929t1	comp40661_c0_seq1	comp36518_c0_seq1	Unknown	0.63	7.18	2.82e-07
Nasvi2EG019447t2	comp54078_c0_seq1	comp13334_c0_seq1	DNA polymerase α catalytic subunit	0.63	4.6	0.0185
Nasvi2EG008401t1	comp39376_c4_seq1	comp34132_c0_seq1	heparan sulfate glucosamine 3-O-sulfotransferase 3A1	0.63	5.4	0.00192
Nasvi2EG012382t1	comp43272_c0_seq1	comp39707_c0_seq1	ADP-dependent glucokinase	0.63	6.71	3.2e-06
Nasvi2EG005650t1	comp40470_c0_seq1	comp35980_c0_seq1	Unknown	0.63	8.91	3.89e-08
Nasvi2EG002906t1	comp39822_c3_seq1	comp35121_c0_seq1	Unknown	0.63	6.71	3.3e-06
Nasvi2EG015040t2	comp15621_c0_seq1	comp13923_c0_seq1	Motile sperm domain-containing protein 2	0.63	7.88	4.08e-08
Nasvi2EG020640t1	comp40494_c0_seq1	comp35950_c0_seq1	enoyl-CoA hydratase	0.63	9.1	5.53e-08
Nasvi2EG005235t1	comp14519_c0_seq2	comp14175_c0_seq2	CTD small phosphatase protein 2	0.63	5.42	0.00189
Nasvi2EG005660t1	comp14606_c0_seq1	comp18852_c0_seq1	Ankyrin 2,3/unc44	0.63	10.72	2.07e-06
Nasvi2EG003702t2	comp43439_c0_seq1	comp19021_c0_seq1	Cytosine-specific methyltransferase	0.63	6.87	1.53e-06
Nasvi2EG015674t1	comp40305_c0_seq1	comp35732_c0_seq1	NPC2 homolog protein	0.63	9.88	3.58e-07
Nasvi2EG013138t1	comp40463_c0_seq1	comp35985_c0_seq1	Catalase	0.63	9.73	2.44e-07
Nasvi2EG008967t1	comp43198_c0_seq1	comp40333_c0_seq1	feline leukemia virus subgroup C receptor-related protein 2	0.63	6.15	7.27e-05
Nasvi2EG013597t1	comp43498_c0_seq1	comp20425_c0_seq1	Zinc finger CCHC domain-containing protein	0.63	6.65	5e-06
Nasvi2EG011568t1	comp14522_c0_seq1	comp37911_c0_seq1	Unknown	0.63	5.52	0.00125
Nasvi2EG003109t1	comp14577_c1_seq1	comp38403_c0_seq1	jmjC domain-containing Histone demethylation protein	0.63	5.43	0.00188
Nasvi2EG002542t1	comp26310_c1_seq1	comp27989_c1_seq1	Unknown	0.62	7.07	8.91e-07
Nasvi2EG016433t1	comp47935_c0_seq1	comp48235_c0_seq1	Intraflagellar transport protein 122 protein	0.62	5.28	0.00355
Nasvi2EG006106t1	comp14123_c1_seq1	comp36319_c0_seq1	Unknown	0.62	8.71	5.83e-08
Nasvi2EG014613t2	comp32895_c0_seq1	comp33462_c0_seq4	Oxysterol-binding protein	0.62	5.01	0.00877
Nasvi2EG016342t1	comp41244_c0_seq1	comp17367_c0_seq1	Microsomal triglyceride transfer protein large subunit	0.62	9.02	8.87e-08
Nasvi2EG004891t1	comp48341_c0_seq1	comp45183_c0_seq1	3-oxoacyl-[acyl-carrier-protein] synthase, mitochondrial	0.61	4.71	0.0173
Nasvi2EG006762t1	comp42472_c0_seq1	comp38715_c0_seq1	ELL-associated factor Eaf	0.61	6.61	9.24e-06
Nasvi2EG002808t1	comp33455_c1_seq1	comp38497_c0_seq1	Unknown	0.61	4.8	0.014
Nasvi2EG000844t1	comp41863_c0_seq1	comp37766_c0_seq1	cuticular protein analogous to peritrophins 3-D	0.61	6.16	0.000103
Nasvi2EG003616t1	comp40298_c0_seq1	comp35782_c0_seq1	60S ribosomal protein L3	0.61	9.71	4.46e-07
Nasvi2EG009748t1	comp41507_c0_seq1	comp37082_c0_seq1	Unknown	0.61	6.56	1.38e-05
Nasvi2EG003399t2	comp13999_c0_seq1	comp21841_c1_seq2	UTP--glucose-1-phosphate uridylyltransferase	0.61	11.12	8.37e-06
Nasvi2EG030536t1	comp27145_c0_seq1	comp35149_c3_seq5	Unknown	0.61	7.36	4.52e-07
Nasvi2EG010500t1	comp40628_c0_seq1	comp36163_c0_seq1	inorganic pyrophosphatase	0.61	8.96	1.36e-07
Nasvi2EG007413t1	comp40217_c0_seq1	comp35642_c0_seq1	40S ribosomal protein S8	0.61	9.76	6.51e-07
Nasvi2EG006449t1	comp40898_c0_seq1	comp16372_c0_seq1	cysteine dioxygenase type 1	0.61	7.39	4.33e-07
Nasvi2EG001377t1	comp41158_c0_seq1	comp37165_c0_seq1	LIM and SH3 domain protein Lasp	0.61	8.56	9.39e-08
Nasvi2EG007721t1	comp40203_c0_seq1	comp35646_c0_seq1	60S ribosomal protein L26	0.6	10.57	4.07e-06
Nasvi2EG008861t1	comp43283_c0_seq1	comp20618_c0_seq1	hexosaminidase D	0.6	5.88	0.00048
Nasvi2EG014128t1	comp39642_c18_seq1	comp32167_c3_seq1	MAP kinase-interacting serine/threonine-protein kinase 1	0.6	10.6	4.85e-06
Nasvi2EG013866t1	comp40623_c0_seq1	comp36649_c0_seq1	astakine	0.6	6.51	2.62e-05
Nasvi2EG009543t1	comp40139_c0_seq1	comp35570_c0_seq1	Odorant-binding protein 56g	0.6	12.21	6.57e-05
Nasvi2EG007380t1	comp40210_c0_seq1	comp35643_c0_seq1	60S acidic ribosomal protein P1	0.6	9.44	5.47e-07
Nasvi2EG000157t1	comp40904_c0_seq1	comp36593_c0_seq1	vanin protein 1	0.6	8.2	1.54e-07
Nasvi2EG000118t1	comp41084_c0_seq1	comp37089_c0_seq1	Unknown	0.59	5.93	0.000498
Nasvi2EG006345t2	comp26745_c0_seq2	comp35115_c2_seq44	Venom serine carboxypeptidase	0.59	5.4	0.00371
Nasvi2EG004704t2	comp39165_c2_seq1	comp14499_c0_seq1	SPARC-related modular calcium-binding protein 1	0.59	6.32	8.76e-05
Nasvi2EG008027t1	comp40240_c0_seq1	comp35760_c0_seq1	myophilin	0.59	9.64	1.21e-06
Nasvi2EG015983t3	comp30555_c0_seq2	comp19163_c0_seq1	exonuclease mut-7 protein	0.59	6.07	0.000312
Nasvi2EG007833t2	comp40829_c0_seq1	comp36537_c0_seq1	Unknown	0.58	9.12	4.75e-07
Nasvi2EG036107t1	comp42404_c0_seq1	comp38649_c0_seq1	Unknown	0.58	6.42	5.9e-05
Nasvi2EG001232t1	comp14054_c0_seq1	comp16760_c0_seq1	Unknown	0.58	10.44	6.61e-06
Nasvi2EG030946t1	comp16122_c0_seq1	comp36159_c0_seq1	Proteasome subunit beta type	0.58	8.85	3.55e-07
Nasvi2EG025794t2	comp36412_c0_seq1	comp30995_c6_seq1	scavenger receptor class B member 1	0.58	8.47	2.69e-07
Nasvi2EG001518t1	comp27358_c0_seq1	comp33058_c3_seq1	Unknown	0.58	9.36	7.81e-07
Nasvi2EG012376t2	comp36698_c0_seq2	comp22481_c0_seq1	Transmembrane protein 184B	0.58	7.18	2.51e-06
Nasvi2EG011910t1	comp33326_c1_seq1	comp14552_c0_seq1	Serine/threonine-protein kinase LMTK1	0.58	5.19	0.00833
Nasvi2EG010721t1	comp42350_c0_seq1	comp37753_c0_seq1	partner of Y14 and mago	0.58	5.99	0.000488
Nasvi2EG005452t1	comp43357_c0_seq1	comp39584_c0_seq1	Sorting nexin-4	0.58	6.93	8.2e-06
Nasvi2EG005358t1	comp40800_c0_seq1	comp36693_c0_seq1	Unknown	0.57	7.11	4.21e-06
Nasvi2EG007035t1	comp40193_c0_seq1	comp35651_c0_seq1	60S ribosomal protein L24	0.57	9.21	9.28e-07
Nasvi2EG016047t1	comp50747_c0_seq1	comp45158_c0_seq1	Pancreatic lipase-related protein 2	0.57	4.88	0.0203
Nasvi2EG010109t1	comp33004_c0_seq1	comp42016_c1_seq1	BMP and activin membrane-bound inhibitor homolog	0.57	5.66	0.00198
Nasvi2EG009300t1	comp37626_c2_seq3	comp22789_c3_seq1	syntaxin-1A	0.57	7.04	6.17e-06
Nasvi2EG008834t1	comp42130_c0_seq1	comp37591_c0_seq1	Na(+)/H(+) exchange regulatory cofactor NHE-RF1	0.57	5.67	0.00205
Nasvi2EG005166t1	comp28431_c0_seq1	comp21423_c1_seq1	Abhydrolase domain-containing protein 7	0.57	7.2	3.74e-06
Nasvi2EG008411t1	comp15625_c0_seq1	comp36357_c0_seq1	Cytochrome P450	0.57	8.95	7.42e-07
Nasvi2EG010654t1	comp41747_c0_seq1	comp38144_c0_seq1	nuclear migration protein nudC	0.57	6.42	9.29e-05
Nasvi2EG005214t1	comp14040_c2_seq1	comp36255_c0_seq1	succinate dehydrogenase [ubiquinone] flavoprotein subunit	0.57	9.18	1.07e-06
Nasvi2EG013729t1	comp37755_c3_seq1	comp35772_c0_seq1	Brain protein 44	0.57	10.24	7.78e-06
Nasvi2EG014802t1	comp14527_c0_seq1	comp16687_c0_seq1	EFR3 homolog cmp44E protein	0.57	8.64	5.81e-07
Nasvi2EG007627t1	comp14240_c0_seq1	comp18347_c0_seq1	RNA-binding protein EEED8.10	0.57	6.67	3.31e-05
Nasvi2EG014595t1	comp24851_c0_seq1	comp9645_c0_seq1	Peroxisome assembly factor 2	0.57	4.95	0.017
Nasvi2EG007698t1	comp40710_c0_seq1	comp36266_c0_seq1	DNA-directed RNA polymerases I	0.57	7.16	5e-06
Nasvi2EG012924t1	comp40223_c0_seq1	comp35694_c0_seq1	60S ribosomal protein L9	0.57	9.97	5.01e-06
Nasvi2EG006912t1	comp23100_c0_seq1	comp49688_c0_seq1	Nose resistant to fluoxetine protein 6	0.57	5.31	0.00682
Nasvi2EG006662t1	comp21010_c0_seq1	comp18383_c0_seq1	Synaptic vesicle glycoprotein 2B	0.56	5.97	0.000751
Nasvi2EG011949t1	comp14549_c1_seq1	comp20760_c1_seq1	Unknown	0.56	6.4	0.000122
Nasvi2EG010612t1	comp40263_c0_seq1	comp35780_c0_seq1	GF20376	0.56	11.25	4.95e-05
Nasvi2EG003376t1	comp33387_c1_seq1	comp22376_c1_seq1	extracellular sulfatase SULF-1	0.56	7.3	3.85e-06
Nasvi2EG010649t1	comp40206_c0_seq1	comp35657_c0_seq1	60S ribosomal protein L7	0.56	10.24	1.02e-05
Nasvi2EG002726t1	comp40171_c0_seq1	comp35627_c0_seq1	40S ribosomal protein S26	0.56	9.71	4.18e-06
Nasvi2EG021453t1	comp41285_c0_seq1	comp17705_c0_seq2	γ-secretase subunit pen-2	0.56	6.56	6.92e-05
Nasvi2EG016375t1	comp32022_c1_seq1	comp42178_c0_seq1	Unknown	0.56	5.21	0.0105
Nasvi2EG006699t1	comp43296_c0_seq1	comp39341_c0_seq1	Mitochondrial import inner membrane translocase subunit Tim9 B	0.55	5.07	0.0153
Nasvi2EG002112t1	comp43572_c0_seq1	comp15594_c0_seq2	gram-negative bacteria-binding protein 1-2	0.55	4.98	0.0183
Nasvi2EG010651t1	comp28508_c1_seq1	comp22091_c0_seq1	FGFR1 oncogene partner	0.55	5.79	0.00189
Nasvi2EG009392t1	comp41129_c0_seq1	comp17531_c0_seq1	Coiled-coil-helix-coiled-coil-helix domain-containing protein 1	0.55	5.86	0.00145
Nasvi2EG010662t1	comp13444_c0_seq1	comp34009_c1_seq4	Unknown	0.55	6.2	0.000391
Nasvi2EG009140t1	comp44943_c0_seq1	comp42175_c0_seq1	Unknown	0.55	5.34	0.00792
Nasvi2EG004272t1	comp47485_c0_seq1	comp41039_c0_seq1	Unknown	0.55	5.6	0.00361
Nasvi2EG006440t1	comp14269_c0_seq2	comp28180_c0_seq1	Zinc finger HIT domain-containing protein 2	0.55	5.85	0.00156
Nasvi2EG008951t2	comp14342_c0_seq2	comp39908_c0_seq1	trapped in endoderm-1 protein	0.55	5.69	0.00276
Nasvi2EG015485t1	comp28313_c1_seq1	comp15702_c0_seq1	phosphatidylinositol 4-kinase α	0.55	8.34	1.28e-06
Nasvi2EG001960t3	comp27006_c0_seq1	comp18708_c0_seq2	mitochondrial inner membrane protein	0.55	8.4	1.34e-06
Nasvi2EG005068t2	comp13985_c0_seq2	comp27607_c0_seq1	cAMP-dependent protein kinase type I regulatory subunit	0.55	7.39	5.38e-06
Nasvi2EG005841t2	comp40149_c0_seq1	comp35575_c1_seq1	Unknown	0.55	12.2	0.000245
Nasvi2EG004809t1	comp41555_c0_seq1	comp37769_c0_seq1	hexaprenyldihydroxybenzoate methyltransferase, mitochondrial	0.55	7.26	7.69e-06
Nasvi2EG007967t1	comp43206_c0_seq1	comp38502_c0_seq1	Unknown	0.55	5.11	0.0152
Nasvi2EG008234t1	comp41933_c0_seq1	comp37758_c0_seq1	Ribonuclease H2 subunit B	0.54	6.59	9.44e-05
Nasvi2EG013779t2	comp43435_c0_seq1	comp39809_c0_seq1	phytanoyl-CoA dioxygenase domain-containing protein 1	0.54	5.32	0.00894
Nasvi2EG003225t1	comp40350_c0_seq1	comp35828_c0_seq1	40S ribosomal protein S28	0.54	9.24	3.43e-06
Nasvi2EG015454t1	comp40179_c0_seq1	comp35706_c0_seq1	Unknown	0.54	12.05	0.000239
Nasvi2EG010374t2	comp40499_c0_seq1	comp36021_c0_seq1	translocon-associated protein subunit β	0.54	7.86	2.72e-06
Nasvi2EG015695t1	comp43300_c0_seq1	comp14066_c0_seq1	Fatty acyl-CoA reductase 1	0.54	6.65	8.58e-05
Nasvi2EG013434t2	comp39180_c13_seq1	comp17958_c0_seq1	Carboxypeptidase N subunit 2	0.54	6.75	6.53e-05
Nasvi2EG017039t1	comp45868_c0_seq1	comp42282_c0_seq1	Unknown	0.54	6.76	5.88e-05
Nasvi2EG015708t1	comp43292_c0_seq1	comp40182_c0_seq1	N(4)-(β-N-acetylglucosaminyl)-L-asparaginase	0.54	5.55	0.00527
Nasvi2EG016036t1	comp40232_c0_seq1	comp35678_c0_seq1	60S ribosomal protein L37	0.53	9.12	4.56e-06
Nasvi2EG000890t2	comp35864_c0_seq2	comp31155_c1_seq2	aggrecan core protein	0.53	7.7	4.63e-06
Nasvi2EG008856t1	comp13862_c0_seq1	comp15331_c0_seq2	hepatocyte growth factor-regulated tyrosine kinase substrate	0.53	5.42	0.00795
Nasvi2EG003489t1	comp41852_c0_seq1	comp38042_c0_seq1	trafficking protein particle complex subunit 4	0.53	6.87	4.59e-05
Nasvi2EG024712t1	comp16094_c0_seq1	comp38984_c0_seq1	Unknown	0.53	8.44	2.65e-06
Nasvi2EG010424t1	comp42345_c0_seq1	comp38426_c0_seq1	coiled-coil domain-containing protein 58, putative	0.53	5.61	0.00475
Nasvi2EG019708t1	comp39822_c3_seq4	comp35121_c0_seq2	Unknown	0.53	7.65	6.01e-06
Nasvi2EG017050t1	comp41579_c0_seq1	comp14347_c0_seq1	low-density lipoprotein receptor-related protein 2	0.53	6.33	0.000531
Nasvi2EG005484t1	comp41505_c0_seq1	comp37487_c0_seq1	citrate synthase	0.53	7.08	2.7e-05
Nasvi2EG013519t1	comp16222_c0_seq1	comp17020_c0_seq1	Heparan-α-glucosaminide N-acetyltransferase	0.53	8.41	3.15e-06
Nasvi2EG004678t1	comp14346_c0_seq2	comp35984_c0_seq1	Scavenger receptor class B member 1	0.53	9	5e-06
Nasvi2EG007687t5	comp38035_c0_seq2	comp26674_c0_seq2	CCR4-NOT transcription complex subunit 2	0.52	6.04	0.00131
Nasvi2EG003352t1	comp40568_c0_seq1	comp36108_c0_seq1	Unknown	0.52	7.98	4.18e-06
Nasvi2EG001090t1	comp14132_c0_seq1	comp36464_c0_seq1	phosphoglucomutase	0.52	9.17	6.77e-06
Nasvi2EG010799t1	comp44512_c0_seq1	comp40936_c0_seq1	Unknown	0.52	5.08	0.0207
Nasvi2EG012339t1	comp13422_c0_seq1	comp34440_c0_seq13	Ankyrin repeat	0.52	6.24	0.000639
Nasvi2EG018284t1	comp32015_c1_seq2	comp28090_c0_seq3	Unknown	0.52	5.5	0.0074
Nasvi2EG004662t2	comp35850_c3_seq2	comp33933_c0_seq3	MAGUK p55 subfamily member 5	0.52	7.23	2.23e-05
Nasvi2EG009285t1	comp43178_c0_seq1	comp39094_c0_seq1	Unknown	0.52	6.09	0.00118
Nasvi2EG000560t2	comp34233_c1_seq1	comp38271_c0_seq1	Rhophilin-2	0.52	7.4	1.52e-05
Nasvi2EG014299t1	comp27293_c1_seq1	comp36645_c0_seq1	copper transport protein ATOX1	0.52	6.36	0.00048
Nasvi2EG002677t1	comp42986_c0_seq1	comp27892_c0_seq1	Unknown	0.52	6.34	0.000534
Nasvi2EG008830t1	comp38853_c1_seq5	comp37340_c0_seq1	Unknown	0.51	5.97	0.002
Nasvi2EG013258t1	comp14011_c0_seq1	comp35773_c0_seq1	phosphatidate cytidylyltransferase	0.51	12.2	0.000552
Nasvi2EG005033t1	comp26939_c0_seq1	comp35723_c0_seq1	glutathione S-transferase D1	0.51	10.35	5.93e-05
Nasvi2EG019884t1	comp40607_c0_seq1	comp36090_c0_seq1	acetyl-coenzyme A synthetase	0.51	9.06	8.67e-06
Nasvi2EG001546t2	comp34342_c0_seq2	comp39239_c0_seq1	DENN domain-containing protein 1A	0.51	7.33	2.13e-05
Nasvi2EG019935t1	comp13986_c0_seq1	comp36192_c0_seq1	proteasome subunit α type-7-1	0.51	8.41	5.66e-06
Nasvi2EG019273t1	comp40333_c0_seq1	comp35448_c2_seq1	Succinate dehydrogenase [ubiquinone] iron-sulfur subunit	0.51	10.72	0.000111
Nasvi2EG013620t1	comp40304_c0_seq1	comp35763_c0_seq1	Kazal-type proteinase inhibitor protein	0.51	9.69	2.58e-05
Nasvi2EG023735t2	comp14393_c0_seq1	comp29958_c0_seq2	pantothenate kinase 4	0.51	6.42	0.000474
Nasvi2EG010813t1	comp25277_c0_seq1	comp15401_c0_seq1	Rho GTPase activating protein	0.51	6.68	0.000189
Nasvi2EG010690t2	comp35492_c1_seq4	comp27588_c1_seq1	Ubiquitin conjugation factor E4 B	0.51	6.4	0.000504
Nasvi2EG011900t3	comp31589_c0_seq1	comp21733_c0_seq2	Suppressor of sable	0.51	5.81	0.00455
Nasvi2EG024728t1	comp42141_c0_seq1	comp39003_c0_seq1	Lactase-phlorizin hydrolase	0.51	7.18	4.32e-05
Nasvi2EG015004t1	comp28206_c0_seq1	comp28993_c1_seq2	BAT5 protein	0.51	7.28	3.21e-05
Nasvi2EG010166t1	comp14378_c0_seq1	comp28421_c0_seq1	Transforming protein Ski	0.51	8.3	7.88e-06
Nasvi2EG001585t1	comp40885_c0_seq1	comp42743_c0_seq1	Unknown	0.5	6.15	0.00137
Nasvi2EG010810t2	comp39820_c1_seq4	comp38131_c0_seq1	Unknown	0.5	7.18	5.49e-05
Nasvi2EG003579t1	comp40816_c0_seq1	comp36399_c0_seq1	calcium-binding protein p22	0.5	8.41	1.07e-05
Nasvi2EG010238t1	comp45856_c0_seq1	comp30221_c0_seq1	Cleavage and polyadenylation specificity factor subunit	0.5	6.92	0.000118
Nasvi2EG005411t1	comp26542_c0_seq1	comp27926_c1_seq3	la-related protein 1	0.5	5.36	0.0157
Nasvi2EG027673t2	comp37168_c0_seq5	comp31158_c0_seq8	Bifunctional protein NCOAT	0.49	6.32	0.00139
Nasvi2EG013055t3	comp39457_c4_seq2	comp32548_c0_seq3	annexin-B9	0.49	9.43	3.24e-05
Nasvi2EG004039t3	comp15340_c0_seq1	comp17303_c0_seq1	AP1 subunit γ-binding protein	0.49	8.36	1.29e-05
Nasvi2EG011242t1	comp41049_c0_seq1	comp18023_c0_seq1	sel-1 homolog 1 protein	0.49	7.89	1.65e-05
Nasvi2EG007556t1	comp13806_c0_seq1	comp14396_c0_seq1	dnaJ subfamily C member 3	0.49	7.2	7.08e-05
Nasvi2EG003256t1	comp40221_c0_seq1	comp35667_c0_seq1	Differentially expressed in FDCP 8 protein	0.49	10.63	0.000202
Nasvi2EG004155t1	comp40267_c0_seq1	comp21034_c0_seq1	inositol oxygenase	0.49	11.65	0.000642
Nasvi2EG004189t1	comp41015_c0_seq1	comp36760_c0_seq1	Unknown	0.48	7.33	6.49e-05
Nasvi2EG005334t2	comp15011_c0_seq1	comp38463_c0_seq1	peroxisomal biogenesis factor 3	0.48	6.64	0.00046
Nasvi2EG017566t1	comp40244_c0_seq1	comp35730_c0_seq1	40S ribosomal protein S18	0.48	8.96	3.06e-05
Nasvi2EG026148t1	comp15898_c0_seq1	comp15652_c0_seq1	Unknown	0.48	6.7	0.000403
Nasvi2EG001066t1	comp13853_c0_seq1	comp38580_c0_seq1	tubulin-folding cofactor B	0.47	5.98	0.00425
Nasvi2EG009051t2	comp14089_c0_seq1	comp29818_c0_seq2	Ubiquitin carboxyl-terminal hydrolase 32	0.47	8.09	2.95e-05
Nasvi2EG008088t1	comp41141_c0_seq1	comp36763_c0_seq1	electron transfer flavoprotein-ubiquinone oxidoreductase	0.47	8.25	2.85e-05
Nasvi2EG020436t1	comp40205_c1_seq1	comp35672_c0_seq1	OBP1	0.47	10.37	0.000234
Nasvi2EG012707t3	comp14049_c0_seq1	comp35951_c0_seq1	phospholipase B lamina ancestor	0.47	10.26	0.0002
Nasvi2EG011248t1	comp40651_c0_seq1	comp36193_c0_seq1	isopentenyl-diphosphate Delta-isomerase 1	0.47	8.57	3.59e-05
Nasvi2EG000439t1	comp27283_c0_seq1	comp17056_c0_seq1	RPII140-upstream gene protein	0.47	7.1	0.000181
Nasvi2EG001086t1	comp40835_c0_seq1	comp20128_c0_seq1	RILP protein-like protein	0.47	8.61	3.65e-05
Nasvi2EG010396t1	comp43102_c0_seq1	comp20526_c0_seq1	TATA-box-binding protein	0.47	6.42	0.00133
Nasvi2EG017550t1	comp26752_c0_seq1	comp22692_c0_seq1	Peptidyl-prolyl cis-trans isomerase FKBP14	0.47	8.78	4.38e-05
Nasvi2EG006059t1	comp41918_c0_seq1	comp38180_c0_seq1	Mitochondrial ribosomal protein L48	0.47	5.68	0.0112
Nasvi2EG011893t1	comp31933_c2_seq1	comp21398_c1_seq1	Unknown	0.46	5.82	0.00815
Nasvi2EG000001t1	comp15174_c0_seq1	comp20345_c0_seq1	Sugar transporter ERD6 4	0.46	6.03	0.00462
Nasvi2EG021410t1	comp42407_c0_seq1	comp38326_c0_seq1	mitochondrial import inner membrane translocase subunit TIM44	0.46	7.1	0.000211
Nasvi2EG014979t1	comp41262_c0_seq1	comp37063_c0_seq1	39S ribosomal protein L19	0.46	7.12	0.000205
Nasvi2EG012413t1	comp43965_c0_seq1	comp40512_c0_seq1	Transmembrane protein 45B	0.46	6.08	0.00418
Nasvi2EG022802t1	comp32905_c3_seq1	comp15278_c0_seq1	Unknown	0.46	7.18	0.000188
Nasvi2EG005466t1	comp43256_c0_seq1	comp39460_c0_seq1	Xanthine dehydrogenase/oxidase	0.46	7.07	0.000275
Nasvi2EG002126t1	comp44491_c0_seq1	comp18616_c1_seq1	long-chain-fatty-acid--CoA ligase 1	0.46	5.84	0.00873
Nasvi2EG014611t1	comp41806_c0_seq1	comp38799_c0_seq1	Elongation of very long chain fatty acids protein 1	0.45	6.23	0.00397
Nasvi2EG007090t1	comp42047_c0_seq1	comp21616_c0_seq1	6-phosphogluconolactonase	0.45	7.08	0.000307
Nasvi2EG014437t1	comp41250_c0_seq1	comp37225_c0_seq1	t-complex protein 1 subunit ζ	0.45	7.46	0.000141
Nasvi2EG006092t1	comp32624_c0_seq1	comp33117_c1_seq1	MFS-type transporter C6orf192 homolog	0.45	5.53	0.0193
Nasvi2EG007817t5	comp39501_c3_seq12	comp34606_c0_seq5	Antichymotrypsin-2	0.45	7.79	9.16e-05
Nasvi2EG018282t1	comp41598_c0_seq1	comp37629_c0_seq1	FAS-associated factor 1	0.45	7.64	0.000116
Nasvi2EG008412t2	comp37686_c0_seq7	comp30257_c0_seq1	Vacuolar protein sorting-associated protein 13A	0.45	6	0.00654
Nasvi2EG012329t1	comp33355_c1_seq1	comp29101_c0_seq1	sodium/calcium exchanger 3	0.45	6.62	0.0012
Nasvi2EG003429t1	comp42021_c0_seq1	comp37967_c0_seq1	signal recognition particle 72 kDa protein	0.44	6.7	0.00102
Nasvi2EG011977t1	comp28198_c0_seq1	comp22858_c0_seq1	Zinc finger protein 227	0.44	6.61	0.00135
Nasvi2EG024534t1	comp14166_c0_seq1	comp33067_c0_seq4	heat shock protein cognate 5	0.44	9.52	0.000222
Nasvi2EG001168t2	comp41079_c0_seq1	comp17742_c1_seq1	Neural/ectodermal development factor IMP-L2	0.44	7.29	0.000292
Nasvi2EG020541t1	comp26808_c0_seq1	comp36258_c0_seq1	Mimitin	0.44	7.78	0.000145
Nasvi2EG007675t1	comp40694_c0_seq1	comp36236_c0_seq1	Unknown	0.44	7.04	0.000524
Nasvi2EG020296t1	comp26931_c1_seq1	comp16792_c0_seq1	Serine protease easter	0.44	9.39	0.000222
Nasvi2EG005978t1	comp39515_c2_seq3	comp21624_c0_seq1	muscarinic acetylcholine receptor DM1	0.44	5.94	0.00984
Nasvi2EG005306t1	comp31027_c0_seq1	comp32861_c0_seq3	Unknown	0.43	6.64	0.00167
Nasvi2EG006068t1	comp42368_c0_seq1	comp38029_c0_seq1	Vacuolar fusion protein MON1 protein A	0.43	6.99	0.00064
Nasvi2EG001397t2	comp26463_c0_seq1	comp18918_c3_seq1	Unknown	0.43	10.14	0.000574
Nasvi2EG001395t1	comp41332_c0_seq1	comp18918_c0_seq1	28S ribosomal protein S2	0.43	6.5	0.00236
Nasvi2EG012587t2	comp40183_c0_seq1	comp35621_c0_seq1	60S ribosomal protein L27	0.43	9.85	0.00043
Nasvi2EG009781t1	comp40696_c0_seq1	comp36380_c0_seq1	15-hydroxyprostaglandin dehydrogenase	0.43	7.49	0.00029
Nasvi2EG008482t1	comp14244_c0_seq1	comp25024_c1_seq2	γ-tubulin complex component	0.43	6.77	0.00125
Nasvi2EG000309t1	comp41264_c0_seq1	comp36927_c0_seq1	Peroxisomal biogenesis factor 19	0.43	7.71	0.000214
Nasvi2EG003878t2	comp43680_c0_seq1	comp40171_c0_seq1	nuclear pore complex protein Nup88	0.43	5.64	0.0211
Nasvi2EG035767t1	comp40239_c0_seq1	comp35703_c0_seq1	Unknown	0.43	9.83	0.000461
Nasvi2EG006436t1	comp40724_c0_seq1	comp36328_c0_seq1	3-ketoacyl-CoA thiolase, mitochondrial	0.43	8.58	0.000161
Nasvi2EG001268t1	comp26887_c0_seq1	comp33666_c1_seq1	Esterase FE4	0.42	7.57	0.000301
Nasvi2EG005911t1	comp27967_c0_seq1	comp21852_c0_seq2	Prominin-1	0.42	5.96	0.0115
Nasvi2EG005567t1	comp38966_c17_seq1	comp31906_c7_seq13	Unknown	0.42	6.29	0.00572
Nasvi2EG020297t1	comp40775_c0_seq1	comp21984_c0_seq1	Serine protease easter	0.42	8.68	0.000202
Nasvi2EG000436t2	comp15791_c0_seq1	comp35037_c11_seq1	Cold shock domain-containing protein E1	0.42	8.73	0.000216
Nasvi2EG013172t1	comp27548_c0_seq1	comp20339_c0_seq1	Unknown	0.42	6.33	0.00492
Nasvi2EG001152t1	comp41430_c0_seq1	comp37530_c0_seq1	28S ribosomal protein S29, mitochondrial	0.42	7.41	0.000462
Nasvi2EG001076t1	comp41071_c0_seq1	comp37065_c0_seq1	Aminopeptidase N	0.42	6.47	0.00356
Nasvi2EG018297t1	comp40682_c0_seq1	comp30995_c3_seq1	l-xylulose reductase	0.42	9.05	0.00031
Nasvi2EG003205t2	comp36768_c1_seq1	comp19978_c0_seq1	Menin	0.41	8.95	0.000299
Nasvi2EG007746t1	comp40241_c0_seq1	comp35691_c0_seq1	60S ribosomal protein L23a	0.41	9.49	0.000548
Nasvi2EG013099t1	comp40151_c0_seq1	comp35586_c0_seq1	Alcohol dehydrogenase [NADP+]	0.41	11.93	0.00489
Nasvi2EG011756t1	comp36635_c0_seq1	comp37355_c0_seq1	Unknown	0.41	6.27	0.00673
Nasvi2EG005377t1	comp14170_c1_seq1	comp17846_c1_seq1	acetylcholinesterase	0.41	7.03	0.00121
Nasvi2EG000909t1	comp13948_c0_seq1	comp19339_c0_seq1	Chitinase-3 protein 1, putative	0.41	9.98	0.000978
Nasvi2EG005934t1	comp41137_c0_seq1	comp37015_c0_seq1	Unknown	0.41	6.57	0.00346
Nasvi2EG002997t1	comp41439_c0_seq1	comp19211_c0_seq1	HEXIM1	0.41	8.57	0.000316
Nasvi2EG004971t1	comp37332_c1_seq1	comp29662_c0_seq1	e3 ubiquitin-protein ligase parkin	0.41	6.08	0.0113
Nasvi2EG003314t2	comp36747_c2_seq1	comp17251_c0_seq1	glutamate--cysteine ligase	0.41	7.83	0.000408
Nasvi2EG003046t1	comp39175_c28_seq1	comp35634_c0_seq1	40S ribosomal protein S16	0.41	9.79	0.000864
Nasvi2EG019585t2	comp43358_c0_seq1	comp35145_c1_seq1	Venus kinase receptor	0.41	7.19	0.000974
Nasvi2EG012271t1	comp16058_c0_seq1	comp37214_c0_seq1	hydroxypyruvate isomerase	0.41	5.86	0.0192
Nasvi2EG010426t2	comp41352_c0_seq1	comp20511_c0_seq1	ATP-binding cassette sub-family G member 1	0.4	7.79	0.000478
Nasvi2EG003663t1	comp28240_c0_seq1	comp37369_c0_seq1	autophagy protein 5	0.4	7.35	0.000829
Nasvi2EG010196t2	comp40464_c0_seq1	comp35923_c0_seq1	peroxiredoxin-5	0.4	9.3	0.000614
Nasvi2EG033366t1	comp32271_c0_seq1	comp16149_c0_seq2	kish-A, protein	0.4	6.02	0.0147
Nasvi2EG009627t2	comp43039_c0_seq1	comp39556_c0_seq1	RuvB 2	0.4	5.87	0.0207
Nasvi2EG016662t1	comp40859_c0_seq1	comp36524_c0_seq1	Unknown	0.4	7.68	0.000623
Nasvi2EG020287t2	comp39484_c1_seq1	comp15819_c0_seq1	FH2 domain-containing protein 1	0.4	7.14	0.00139
Nasvi2EG003876t1	comp13779_c0_seq1	comp35124_c4_seq1	Unknown	0.4	7.26	0.00113
Nasvi2EG009294t1	comp26763_c0_seq1	comp33224_c0_seq1	Unknown	0.4	8.54	0.000459
Nasvi2EG002599t1	comp13951_c2_seq1	comp37270_c0_seq1	aromatic-L-amino-acid decarboxylase	0.4	7.45	0.000862
Nasvi2EG014994t1	comp42209_c0_seq1	comp38248_c0_seq1	Unknown	0.39	5.85	0.0228
Nasvi2EG013973t1	comp39773_c19_seq1	comp35624_c0_seq1	60S ribosomal protein L19	0.39	10.36	0.00213
Nasvi2EG003226t3	comp32330_c0_seq2	comp32484_c0_seq2	Stromal membrane-associated protein 1	0.39	6.39	0.00764
Nasvi2EG009009t1	comp14041_c1_seq1	comp32084_c1_seq1	acyl-protein thioesterase 1	0.39	9.09	0.000706
Nasvi2EG008964t1	comp26860_c0_seq1	comp22599_c0_seq1	Unknown	0.39	8.3	0.000539
Nasvi2EG006698t1	comp40198_c0_seq1	comp35641_c0_seq1	40S ribosomal protein S15	0.39	9.79	0.00135
Nasvi2EG013528t1	comp40255_c0_seq1	comp35721_c0_seq1	Esterase FE4	0.39	11.46	0.00569
Nasvi2EG027380t2	comp39772_c5_seq1	comp21564_c0_seq1	Unknown	0.39	8.28	0.000575
Nasvi2EG019899t1	comp44402_c0_seq1	comp41055_c0_seq1	Phosphorylated CTD-interacting factor 1	0.39	6.46	0.00682
Nasvi2EG002878t1	comp41998_c0_seq1	comp37993_c0_seq1	translin	0.39	6.84	0.00307
Nasvi2EG009055t1	comp13961_c0_seq1	comp36432_c0_seq1	Eukaryotic translation initiation factor 4B	0.39	8.34	0.000585
Nasvi2EG003551t1	comp31602_c0_seq1	comp38705_c0_seq1	Autophagy-related protein 2 protein B	0.38	7.87	0.000773
Nasvi2EG007649t1	comp42626_c0_seq1	comp38490_c0_seq1	Testis-expressed sequence 2 protein	0.38	6.51	0.00666
Nasvi2EG007650t2	comp13794_c0_seq1	comp19053_c0_seq1	5'-AMP-activated protein kinase catalytic subunit α2	0.38	7.29	0.00157
Nasvi2EG000142t1	comp40929_c0_seq1	comp36569_c0_seq1	myotrophin	0.38	7.41	0.00132
Nasvi2EG008090t1	comp42573_c0_seq1	comp22300_c0_seq1	Unknown	0.38	6.63	0.0054
Nasvi2EG011274t1	comp41055_c0_seq1	comp36685_c0_seq1	ribosome biogenesis protein NSA2	0.38	6.85	0.00348
Nasvi2EG030687t1	comp40678_c0_seq1	comp16158_c0_seq1	Peroxisomal acyl-Coenzyme A oxidase 1	0.38	8.52	0.000729
Nasvi2EG010438t2	comp13875_c0_seq2	comp28471_c1_seq2	Metastasis-associated protein MTA1	0.38	6.16	0.017
Nasvi2EG009370t1	comp27185_c0_seq1	comp37757_c0_seq1	Peptidyl-tRNA hydrolase	0.38	6.12	0.0164
Nasvi2EG009956t1	comp40348_c0_seq1	comp35832_c0_seq1	60S ribosomal protein L12	0.38	8.89	0.000913
Nasvi2EG020267t1	comp28060_c0_seq1	comp22753_c0_seq1	Zinc finger FYVE domain-containing protein 26	0.38	7.41	0.0015
Nasvi2EG037317t1	comp40379_c0_seq1	comp35851_c0_seq1	NADH dehydrogenase (ubiquinone) 1β subcomplex	0.38	9.59	0.0016
Nasvi2EG011798t1	comp35308_c1_seq1	comp30755_c4_seq1	Unknown	0.37	8.61	0.000957
Nasvi2EG012216t1	comp41337_c0_seq1	comp36900_c0_seq1	nucleolar GTP-binding protein 1	0.37	7.14	0.00257
Nasvi2EG024747t1	comp40140_c0_seq1	comp35597_c0_seq1	Imaginal disc growth factor	0.37	12.33	0.0133
Nasvi2EG001985t1	comp31871_c1_seq1	comp41035_c0_seq1	methenyltetrahydrofolate synthase domain-containing protein	0.37	6.18	0.0173
Nasvi2EG020547t1	comp26270_c0_seq1	comp32100_c1_seq1	Unknown	0.37	6.9	0.00421
Nasvi2EG002210t2	comp27132_c0_seq1	comp22111_c0_seq1	Charged multivesicular body protein 7	0.37	7.57	0.00159
Nasvi2EG010876t1	comp14565_c1_seq1	comp34803_c1_seq2	Unknown	0.37	6.59	0.00782
Nasvi2EG009458t1	comp32530_c0_seq4	comp31904_c0_seq3	Unknown	0.37	7.22	0.00279
Nasvi2EG002115t1	comp33135_c1_seq1	comp22836_c1_seq1	calcium-transporting ATPase type 2C member 1	0.36	7.27	0.0027
Nasvi2EG015850t1	comp43604_c0_seq1	comp22112_c0_seq2	squamous cell carcinoma antigen recognized by T-cells 3	0.36	6.63	0.00824
Nasvi2EG009424t1	comp31909_c0_seq3	comp31861_c0_seq4	pyridoxal-dependent decarboxylase domain-containing protein 1	0.36	7.03	0.00412
Nasvi2EG000960t1	comp40606_c0_seq1	comp36211_c0_seq1	myosin regulatory light chain sqh, putative	0.36	8.51	0.00136
Nasvi2EG006871t1	comp40216_c0_seq1	comp35660_c0_seq1	40S ribosomal protein S12	0.36	9.35	0.00212
Nasvi2EG002121t1	comp26200_c0_seq1	comp21100_c0_seq1	glypican-4	0.36	6.33	0.0152
Nasvi2EG010969t1	comp41164_c0_seq1	comp17682_c0_seq1	Insulin growth factor-binding protein complex acid labile chain	0.36	7.8	0.00174
Nasvi2EG006867t1	comp41107_c0_seq1	comp37011_c0_seq1	flexible cuticle protein 12	0.36	7.11	0.00381
Nasvi2EG035208t1	comp40931_c0_seq1	comp36519_c0_seq1	Pre-mRNA-splicing factor SPF27	0.36	7.7	0.00192
Nasvi2EG013658t2	comp26989_c0_seq1	comp36034_c0_seq1	Unknown	0.36	9.84	0.00356
Nasvi2EG011620t1	comp14568_c0_seq1	comp21741_c1_seq1	α-mannosidase 2	0.35	7.57	0.00249
Nasvi2EG001378t1	comp14153_c0_seq1	comp36600_c0_seq1	3-hydroxyisobutyrate dehydrogenase	0.35	7.05	0.00501
Nasvi2EG022303t1	comp40822_c0_seq1	comp36257_c0_seq1	Prefoldin subunit 2	0.35	7.53	0.00285
Nasvi2EG000256t3	comp40735_c0_seq1	comp31820_c0_seq7	15-hydroxyprostaglandin dehydrogenase	0.35	8.06	0.00204
Nasvi2EG003860t1	comp41359_c0_seq1	comp14511_c0_seq1	ribosomal protein S6 kinase β1	0.35	8.44	0.00199
Nasvi2EG012575t3	comp26696_c0_seq1	comp20751_c0_seq2	coatomer subunit ζ1	0.35	7.13	0.00488
Nasvi2EG013647t1	comp41078_c0_seq1	comp36701_c0_seq1	Ras protein 2	0.35	8.39	0.00215
Nasvi2EG037046t1	comp41431_c0_seq1	comp17941_c1_seq1	odorant receptor 1	0.35	7.54	0.0036
Nasvi2EG008045t1	comp40190_c0_seq1	comp35652_c0_seq1	40S ribosomal protein S23	0.34	9.51	0.00387
Nasvi2EG018124t1	comp40215_c0_seq1	comp35656_c0_seq1	60S ribosomal protein L7a	0.34	10.19	0.0065
Nasvi2EG002248t1	comp39392_c1_seq2	comp31221_c3_seq4	Peroxisomal N-acetyl-spermine/spermidine oxidase	0.34	9.61	0.00442
Nasvi2EG009476t1	comp41279_c0_seq1	comp36885_c0_seq1	Vesicle-associated membrane protein 7	0.34	7.46	0.00404
Nasvi2EG014980t1	comp40986_c0_seq1	comp36662_c0_seq1	Prefoldin subunit 1	0.34	7.1	0.00633
Nasvi2EG001695t1	comp41410_c0_seq1	comp36949_c0_seq1	Phosphatidic acid phosphatase type 2 domain-containing protein 1A	0.34	7.11	0.00625
Nasvi2EG001061t2	comp40254_c0_seq1	comp35690_c0_seq1	Unknown	0.34	9.54	0.00446
Nasvi2EG001581t1	comp40196_c0_seq1	comp35759_c0_seq1	Unknown	0.34	9.67	0.00501
Nasvi2EG000031t1	comp40320_c0_seq1	comp35784_c0_seq1	Nucleoside diphosphate kinase	0.34	9.76	0.00555
Nasvi2EG006635t1	comp26363_c0_seq1	comp37834_c0_seq1	transport protein Sec24B, protein	0.34	7.62	0.00396
Nasvi2EG002410t2	comp32319_c1_seq1	comp17257_c0_seq2	transmembrane protein 63A	0.34	7.76	0.0037
Nasvi2EG006093t1	comp40413_c0_seq1	comp35852_c0_seq1	takeout protein	0.34	9.9	0.00629
Nasvi2EG014607t1	comp37487_c2_seq5	comp30396_c6_seq2	dihydropyrimidinase	0.33	6.56	0.0169
Nasvi2EG011440t1	comp40901_c0_seq1	comp36823_c0_seq1	Cytochrome P450	0.33	9.38	0.00457
Nasvi2EG000110t1	comp43372_c0_seq1	comp34820_c0_seq1	phosphatase 1D protein	0.33	7.48	0.00477
Nasvi2EG015983t2	comp30555_c0_seq1	comp19163_c0_seq2	Exonuclease mut-7	0.33	6.78	0.0123
Nasvi2EG012880t2	comp34307_c0_seq1	comp34963_c2_seq1	unc-45 homolog A protein	0.33	6.83	0.0113
Nasvi2EG004026t2	comp32226_c3_seq2	comp31333_c0_seq3	phosphoserine phosphatase	0.33	7.55	0.00495
Nasvi2EG034697t1	comp27481_c2_seq1	comp17100_c0_seq1	Glycogen synthase	0.33	8.24	0.00354
Nasvi2EG000765t1	comp41286_c0_seq1	comp36953_c0_seq1	suppressor of variegation 3-9	0.33	7.03	0.00922
Nasvi2EG004888t3	comp26648_c0_seq1	comp28248_c1_seq3	Sugar transporter ERD6 6	0.33	8.3	0.00368
Nasvi2EG000241t1	comp14627_c0_seq1	comp39620_c0_seq1	Ubiquitin domain-containing protein UBFD1	0.33	6.9	0.0116
Nasvi2EG022301t2	comp40024_c0_seq1	comp35139_c1_seq1	UPF0474 protein CG13624	0.33	7.87	0.00444
Nasvi2EG015609t1	comp34524_c4_seq1	comp30513_c0_seq1	Unknown	0.32	8.19	0.00405
Nasvi2EG003313t1	comp40235_c0_seq1	comp35671_c0_seq1	60S acidic ribosomal protein P0	0.32	9.96	0.0086
Nasvi2EG003232t1	comp41095_c0_seq1	comp36573_c0_seq1	28S ribosomal protein S25, mitochondrial	0.32	7.21	0.00796
Nasvi2EG017090t1	comp41170_c0_seq1	comp37047_c0_seq1	UPF0139 membrane protein pMsmaA27	0.32	6.85	0.013
Nasvi2EG002875t1	comp37788_c0_seq1	comp22318_c0_seq1	enhancer of polycomb homolog 1	0.32	7	0.0113
Nasvi2EG012376t1	comp36698_c0_seq1	comp22481_c0_seq2	transmembrane protein 184B	0.32	8.88	0.00535
Nasvi2EG004925t3	comp27306_c0_seq1	comp16766_c0_seq2	Unknown	0.32	7.9	0.00533
Nasvi2EG005132t1	comp41038_c0_seq1	comp36697_c0_seq1	dolichyl-diphosphooligosaccharide--protein glycosyltransferase 48 kDa subunit	0.32	7.48	0.00729
Nasvi2EG004643t2	comp38200_c9_seq1	comp31358_c8_seq2	6-phosphofructokinase	0.32	8.44	0.005
Nasvi2EG011245t1	comp26807_c1_seq1	comp20914_c0_seq1	Ras-related protein Rab-8A	0.32	8.72	0.0053
Nasvi2EG005949t1	comp36329_c0_seq6	comp30463_c0_seq1	multidrug resistance-associated protein 4	0.32	9.15	0.00642
Nasvi2EG005072t1	comp40809_c0_seq1	comp36116_c0_seq1	clathrin heavy chain	0.32	9.81	0.0096
Nasvi2EG001971t2	comp26232_c0_seq1	comp22689_c0_seq1	Unknown	0.31	7.69	0.00726
Nasvi2EG019636t2	comp32505_c0_seq4	comp29400_c0_seq1	Elongation factor 1δ	0.31	7.73	0.00708
Nasvi2EG004598t1	comp40191_c0_seq1	comp35616_c0_seq1	60S ribosomal protein L13a	0.31	10.07	0.0129
Nasvi2EG012324t1	comp40299_c0_seq1	comp35815_c0_seq1	Rac GTPase-activating protein	0.31	10.6	0.021
Nasvi2EG019091t1	comp32558_c1_seq1	comp16488_c0_seq1	Unknown	0.31	7.51	0.0202
Nasvi2EG000234t1	comp41835_c0_seq1	comp37890_c0_seq1	PKHD domain-containing transmembrane protein FLJ22222 protein	0.31	6.82	0.0202
Nasvi2EG021089t1	comp40893_c0_seq1	comp36430_c0_seq1	Transmembrane protein	0.3	7.85	0.00788
Nasvi2EG004521t1	comp41427_c0_seq1	comp37166_c0_seq1	Zinc transporter 9	0.3	7.82	0.008
Nasvi2EG013744t3	comp40395_c0_seq1	comp35839_c0_seq1	Methylglutaconyl-CoA hydratase	0.3	10.24	0.0163
Nasvi2EG012238t1	comp40938_c0_seq1	comp22529_c0_seq1	Uncharacterized protein C6orf106	0.3	7.96	0.00759
Nasvi2EG011758t2	comp14573_c0_seq1	comp20234_c0_seq1	bleomycin hydrolase	0.3	8.52	0.00724
Nasvi2EG008316t1	comp13935_c0_seq1	comp36171_c0_seq1	transcription factor MafG, putative	0.3	7.89	0.00809
Nasvi2EG004892t2	comp14646_c0_seq1	comp15659_c0_seq1	Gametogenetin-binding protein 2	0.3	6.87	0.0199
Nasvi2EG017041t1	comp40432_c0_seq1	comp35881_c0_seq1	Unknown	0.3	8.53	0.00791
Nasvi2EG011512t1	comp41127_c0_seq1	comp36931_c0_seq1	Dolichyl-diphosphooligosaccharide--protein glycosyltransferase subunit 1	0.3	8.1	0.00781
Nasvi2EG000606t1	comp40226_c0_seq1	comp35655_c0_seq1	40S ribosomal protein S7	0.3	9.54	0.0125
Nasvi2EG022747t1	comp40663_c0_seq1	comp36219_c0_seq1	Dolichyl-diphosphooligosaccharide--protein glycosyltransferase subunit 2	0.3	9.2	0.0105
Nasvi2EG015597t1	comp40272_c0_seq1	comp35713_c0_seq1	60S ribosomal protein L30	0.3	9.19	0.0106
Nasvi2EG005264t1	comp42361_c0_seq1	comp38449_c0_seq1	josephin protein-like	0.3	6.9	0.0222
Nasvi2EG003990t1	comp40154_c1_seq1	comp35720_c0_seq1	Nasonin-2	0.3	9.91	0.0171
Nasvi2EG010700t1	comp40740_c0_seq1	comp36274_c0_seq1	Proteasome maturation protein	0.29	7.29	0.0153
Nasvi2EG008531t1	comp40618_c0_seq1	comp36110_c0_seq1	neutral α-glucosidase AB	0.29	9.59	0.0143
Nasvi2EG036726t1	comp41040_c0_seq1	comp36545_c0_seq1	39S ribosomal protein L20, mitochondrial	0.29	7.39	0.0143
Nasvi2EG003309t1	comp14131_c0_seq1	comp16007_c0_seq1	Trifunctional enzyme subunit α	0.29	8.88	0.0107
Nasvi2EG000399t1	comp15320_c0_seq1	comp37154_c0_seq1	Sensory neuron membrane protein 1	0.29	7.19	0.0185
Nasvi2EG017701t1	comp40648_c0_seq1	comp36084_c0_seq1	LLP homolog protein	0.29	7.77	0.0118
Nasvi2EG022186t1	comp39760_c1_seq1	comp35389_c2_seq1	Unknown	0.29	7.06	0.021
Nasvi2EG004715t1	comp38063_c2_seq11	comp37621_c0_seq1	Nicastrin	0.29	7.89	0.0115
Nasvi2EG003000t1	comp36726_c2_seq7	comp16512_c1_seq1	40S ribosomal protein S29	0.29	8.71	0.0122
Nasvi2EG000806t1	comp40276_c0_seq1	comp35695_c0_seq1	60S ribosomal protein L21	0.28	8.97	0.0131
Nasvi2EG012520t1	comp27085_c0_seq1	comp22440_c0_seq1	Transmembrane protein 131	0.28	8.23	0.0119
Nasvi2EG018623t1	comp40547_c0_seq1	comp36063_c0_seq1	disulfide-isomerase A3 protein	0.28	9.46	0.0179
Nasvi2EG006957t1	comp40895_c0_seq1	comp16729_c0_seq1	homogentisate 1,2-dioxygenase	0.28	7.54	0.0176
Nasvi2EG007554t2	comp40225_c0_seq1	comp35673_c0_seq1	60S ribosomal protein L8	0.28	9.76	0.0215
Nasvi2EG011412t1	comp32789_c1_seq1	comp21825_c1_seq1	Unknown	0.28	7.36	0.0202
Nasvi2EG007043t2	comp36627_c1_seq1	comp33731_c0_seq3	Bicoid stability factor	0.28	8.79	0.0144
Nasvi2EG001306t1	comp14961_c0_seq1	comp35498_c0_seq3	Unknown	0.28	8.91	0.0161
Nasvi2EG014256t1	comp41054_c0_seq1	comp36447_c0_seq1	Galactose-1-phosphate uridylyltransferase	0.27	8.47	0.0154
Nasvi2EG012378t1	comp14075_c0_seq1	comp16216_c0_seq1	syntaxin-8	0.27	7.54	0.0201
Nasvi2EG018243t1	comp27067_c0_seq3	comp28702_c0_seq2	cytohesin-1	0.27	8.04	0.0168
Nasvi2EG030435t1	comp41358_c0_seq1	comp17453_c0_seq1	frizzled-2	0.27	8.76	0.0171
Nasvi2EG013433t1	comp25824_c0_seq1	comp14399_c0_seq1	oxidoreductase GLYR1 homolog	0.27	8.3	0.0164
Nasvi2EG003910t1	comp40563_c0_seq1	comp20507_c0_seq1	NADH dehydrogenase 1β subcomplex subunit	0.27	8.86	0.0178
Nasvi2EG006548t2	comp40259_c0_seq1	comp35709_c0_seq1	60S ribosomal protein L13	0.27	9.44	0.0226
Nasvi2EG002084t2	comp40430_c0_seq1	comp35908_c0_seq1	nascent polypeptide-associated complex subunit α	0.27	8.78	0.0196
Nasvi2EG003970t2	comp41764_c0_seq1	comp36712_c0_seq1	Unknown	0.26	8.04	0.0226
Genes with a lower expression level in the heads of naive N. giraulti compared to naive N. vitripennis
Nasvi2EG011101t1	comp40135_c0_seq1	comp35559_c0_seq1	roadkill protein	-10.06	11.25	0
Nasvi2EG003569t2	comp36141_c1_seq1	comp35288_c2_seq5	Cytochrome P450 4c3	-9.09	6.92	1.3e-281
Nasvi2EG005903t5	comp41752_c0_seq1	comp33559_c0_seq6	bunched, class 2 isoform protein	-8.79	4.95	1.56e-81
Nasvi2EG008826t1	comp39079_c2_seq4	comp44589_c0_seq1	Unknown	-6.25	7.87	6.95E-320
Nasvi2EG008887t1	comp40309_c0_seq1	comp21838_c0_seq2	L-allo-threonine aldolase	-6.24	8.85	0
Nasvi2EG008748t1	comp13657_c0_seq1	comp36039_c0_seq1	Unknown	-5.74	6.97	5.02e-207
Nasvi2EG011586t2	comp41721_c0_seq1	comp35115_c2_seq22	Ubiquitin thioesterase otubain	-5.67	6.3	1.5e-157
Nasvi2EG003763t1	comp32342_c0_seq2	comp33743_c10_seq6	Uncharacterized protein C20orf112 protein	-5.55	5.91	1.6e-121
Nasvi2EG013133t2	comp26423_c0_seq1	comp28745_c0_seq3	Death-associated protein kinase 1	-5.44	6.72	5.17e-191
Nasvi2EG007908t1	comp41120_c0_seq1	comp12377_c0_seq1	Unknown	-5.41	7.65	4.41e-267
Nasvi2EG004048t6	comp27035_c1_seq1	comp34001_c2_seq7	MIF4G domain-containing protein-B	-5.21	8.68	1.62e-289
Nasvi2EG004733t1	comp36207_c0_seq1	comp38161_c0_seq1	Glucose dehydrogenase [acceptor]	-4.83	5.86	7.51e-102
Nasvi2EG007678t1	comp26928_c0_seq1	comp32231_c2_seq3	chitinase 3	-4.81	6.69	2.11e-166
Nasvi2EG009852t1	comp39178_c2_seq6	comp34315_c3_seq10	Unknown	-4.77	9.9	1.27e-228
Nasvi2EG000717t1	comp33921_c3_seq1	comp38089_c0_seq1	Unknown	-4.6	10.25	2.61e-207
Nasvi2EG009451t1	comp14438_c0_seq1	comp28942_c1_seq2	UPF0670 protein CG4666	-4.53	5.05	1.65e-54
Nasvi2EG016599t1	comp37207_c0_seq1	comp14895_c0_seq1	Unknown	-4.41	5.48	1.02e-71
Nasvi2EG003899t1	comp38569_c1_seq1	comp32694_c0_seq1	Unknown	-4.32	5.27	4.16e-61
Nasvi2EG014291t1	comp39786_c7_seq1	comp34219_c14_seq1	Homeobox protein otx5-B	-4.32	5.6	6.13e-76
Nasvi2EG011216t1	comp37512_c2_seq1	comp29914_c0_seq1	Unknown	-4.32	6.72	1.55e-148
Nasvi2EG023483t1	comp52416_c0_seq1	comp21546_c0_seq2	Unknown	-4.26	5.49	7.62e-70
Nasvi2EG000044t1	comp88263_c0_seq1	comp32300_c1_seq3	Estradiol 17-beta-dehydrogenase 11	-4.23	5.57	6.19e-73
Nasvi2EG015572t2	comp41658_c0_seq1	comp17935_c0_seq1	Sodium/potassium/calcium exchanger CG1090	-4.22	8.04	6.17e-213
Nasvi2EG006154t3	comp32364_c0_seq2	comp17601_c0_seq1	Fatty-acid amide hydrolase 2	-4.14	6.82	1.4e-145
Nasvi2EG014591t1	comp36070_c5_seq3	comp30656_c1_seq1	Unknown	-4.12	6.94	1.73e-155
Nasvi2EG010965t1	comp43806_c0_seq1	comp29849_c0_seq3	Unknown	-4.12	5.66	5.72e-75
Nasvi2EG013640t1	comp32574_c0_seq1	comp33568_c0_seq9	Serine Protease inhibitor dipetalogastin	-4.01	6.45	1.09e-118
Nasvi2EG000731t6	comp36247_c0_seq3	comp33654_c0_seq15	Cordon-bleu protein	-3.97	6.72	2.26e-133
Nasvi2EG016305t1	comp39338_c0_seq3	comp1298128_c0_seq1	Unknown	-3.95	6.05	1.48e-91
Nasvi2EG014251t1	comp42118_c0_seq1	comp12198_c0_seq1	DNA mismatch repair protein Msh2	-3.92	6.53	1.02e-119
Nasvi2EG028253t1	comp39851_c1_seq4	comp35324_c0_seq2	Unknown	-3.91	3.21	9e-14
Nasvi2EG014549t2	comp33424_c0_seq1	comp31311_c0_seq1	TP53-regulating kinase	-3.83	3.18	6.69e-14
Nasvi2EG004709t2	comp33056_c0_seq1	comp33543_c0_seq2	cyclin-dependent kinase 9	-3.77	3.18	8.12e-13
Nasvi2EG022228t1	comp33404_c0_seq3	comp34879_c1_seq1	Unknown	-3.75	6.4	1.63e-105
Nasvi2EG013474t1	comp36761_c0_seq1	comp35523_c1_seq13	Unknown	-3.75	4.33	2.54e-27
Nasvi2EG003572t3	comp28031_c0_seq4	comp34499_c0_seq26	AMP deaminase 2	-3.74	5.74	1.04e-67
Nasvi2EG009548t1	comp44701_c0_seq1	comp34979_c0_seq3	UPF0570 protein CG6073	-3.64	7.34	6.78e-150
Nasvi2EG001552t1	comp41725_c0_seq1	comp22705_c0_seq1	FAM100B	-3.6	7.77	2.41e-163
Nasvi2EG007656t1	comp14359_c0_seq1	comp44878_c0_seq1	Caskin-1	-3.57	5.17	8.62e-45
Nasvi2EG000280t1	comp45195_c0_seq1	comp20815_c0_seq2	Unknown	-3.49	5.29	6.09e-47
Nasvi2EG013415t1	comp84481_c0_seq1	comp38355_c0_seq1	endocuticle structural glycoprotein SgAbd-1	-3.47	4.77	8.51e-33
Nasvi2EG016326t1	comp34270_c0_seq1	comp35078_c0_seq1	Unknown	-3.47	5.78	4.14e-64
Nasvi2EG009266t1	comp16268_c0_seq1	comp30343_c0_seq1	Unknown	-3.47	7.93	6.51e-158
Nasvi2EG020608t1	comp13511_c0_seq1	comp51843_c0_seq1	Unknown	-3.41	4.33	7.91e-24
Nasvi2EG007825t3	comp37741_c0_seq10	comp33473_c2_seq1	Antichymotrypsin-2	-3.38	3.95	1.02e-15
Nasvi2EG005688t1	comp36990_c0_seq1	comp18856_c0_seq1	Unknown	-3.35	4.55	1.05e-26
Nasvi2EG006447t1	comp39660_c2_seq1	comp35061_c0_seq61	Unknown	-3.35	2.93	4.87e-10
Nasvi2EG002424t1	comp26749_c0_seq1	comp30918_c0_seq1	Zinc finger protein 90	-3.34	7.54	3.83e-139
Nasvi2EG014824t1	comp13829_c0_seq1	comp14820_c1_seq1	Ovarian cancer-associated gene 2 protein protein	-3.32	6.96	1.46e-115
Nasvi2EG013499t1	comp33177_c1_seq1	comp58336_c0_seq1	Unknown	-3.32	4.65	1.73e-28
Nasvi2EG008853t1	comp14086_c0_seq1	comp33334_c5_seq1	Unknown	-3.26	7.69	2.92e-138
Nasvi2EG002433t3	comp25042_c0_seq2	comp27401_c0_seq2	Group XIIA secretory phospholipase A2	-3.24	5.34	2.38e-43
Nasvi2EG002289t1	comp41406_c0_seq1	comp13948_c0_seq1	Unknown	-3.23	5.02	8.05e-35
Nasvi2EG001008t1	comp39259_c0_seq1	comp30222_c0_seq2	Carboxylesterase	-3.23	7.42	9.31e-129
Nasvi2EG002323t1	comp33347_c2_seq1	comp18402_c0_seq1	Unknown	-3.23	5.61	6.11e-52
Nasvi2EG009305t1	comp37578_c1_seq1	comp33444_c1_seq2	Low-density lipoprotein receptor-related protein 2	-3.21	4.47	7.41e-24
Nasvi2EG011960t2	comp37924_c1_seq11	comp33547_c2_seq2	Calcium-dependent protein kinase 4	-3.19	3.97	1.53e-17
Nasvi2EG016324t1	comp34507_c0_seq1	comp18731_c0_seq1	Unknown	-3.18	4.04	7.28e-18
Nasvi2EG001415t1	comp14525_c0_seq1	comp24014_c0_seq1	Unknown	-3.17	5.22	3.29e-39
Nasvi2EG017609t1	comp43503_c0_seq1	comp30833_c0_seq2	Glucosidase 2 subunit β	-3.13	4.65	4.96e-25
Nasvi2EG037176t2	comp39398_c2_seq21	comp10954_c1_seq1	Zinc finger protein 426	-3.12	5.46	8.06e-45
Nasvi2EG016138t2	comp25534_c0_seq1	comp27358_c0_seq1	coatomer subunit β	-3.1	6.55	5.14e-86
Nasvi2EG012264t1	comp27309_c1_seq1	comp18744_c0_seq1	Unknown	-3.06	7.27	6.66e-114
Nasvi2EG001182t2	comp28566_c0_seq1	comp29867_c1_seq3	Sodium- and chloride-dependent glycine transporter 2	-3.05	3.38	9.37e-12
Nasvi2EG006931t4	comp39144_c2_seq2	comp31767_c0_seq3	Zinc finger CCHC domain-containing protein	-3.05	5.81	1.92e-54
Nasvi2EG015998t1	comp27924_c0_seq1	comp30690_c0_seq1	Unknown	-3.04	4.03	4.3e-17
Nasvi2EG026117t1	comp38380_c0_seq1	comp35349_c2_seq4	Neural cell adhesion molecule 1	-3.02	3.14	3.38e-10
Nasvi2EG002064t1	comp14371_c0_seq1	comp9422_c0_seq1	Unknown	-3.01	4.63	2.45e-24
Nasvi2EG004316t1	comp33419_c0_seq1	comp38429_c0_seq1	BTG3 protein	-2.99	7.81	2.01e-123
Nasvi2EG012589t1	comp45114_c0_seq1	comp66653_c0_seq1	Unknown	-2.98	4.27	3.55e-19
Nasvi2EG005165t1	comp36742_c0_seq1	comp10359_c0_seq2	WD repeat and HMG-box DNA-binding protein 1	-2.97	4.37	3.1e-20
Nasvi2EG012830t1	comp40145_c1_seq1	comp13579_c0_seq1	Unknown	-2.96	4.64	6.62e-24
Nasvi2EG025800t1	comp38647_c0_seq12	comp35083_c3_seq1	Unknown	-2.96	6.21	1.25e-66
Nasvi2EG000974t1	comp39786_c7_seq3	comp33481_c1_seq1	frequenin-1	-2.93	7.07	6.18e-99
Nasvi2EG015810t1	comp39642_c3_seq6	comp34411_c4_seq7	Innexin inx7	-2.9	4.23	7.54e-18
Nasvi2EG019947t2	comp36284_c0_seq3	comp30767_c0_seq3	annulin	-2.9	6.05	1.54e-58
Nasvi2EG005811t1	comp39599_c0_seq56	comp34771_c1_seq52	sodium/hydrogen exchanger 7	-2.88	5.35	1.25e-36
Nasvi2EG014248t1	comp25303_c0_seq1	comp20409_c0_seq1	ubiquitin-conjugating enzyme E2 T	-2.87	4.09	3.99e-16
Nasvi2EG008753t2	comp25442_c0_seq1	comp28257_c0_seq3	SET and MYND domain-containing protein 4	-2.87	3.28	6.62e-10
Nasvi2EG005065t2	comp14020_c1_seq1	comp34219_c6_seq1	Activating transcription factor of chaperone	-2.83	10.8	6.22e-88
Nasvi2EG014472t1	comp26712_c0_seq1	comp37749_c0_seq1	Unknown	-2.81	7.06	1.99e-92
Nasvi2EG011991t1	comp39475_c0_seq4	comp28913_c0_seq1	Testicular acid phosphatase protein	-2.81	6.93	3.7e-88
Nasvi2EG007532t1	comp37526_c3_seq9	comp32566_c1_seq9	Unknown	-2.76	5.79	4.68e-46
Nasvi2EG021225t3	comp38280_c2_seq1	comp16139_c0_seq1	Uncharacterized protein CG3556	-2.73	7.92	1.01e-107
Nasvi2EG010376t4	comp26472_c0_seq1	comp22584_c0_seq2	3-hydroxy-3-methylglutaryl-coenzyme A reductase	-2.72	4.36	1.18e-17
Nasvi2EG002441t1	comp38988_c3_seq7	comp22485_c0_seq1	Unknown	-2.71	6.83	1.81e-78
Nasvi2EG011776t1	comp41140_c0_seq1	comp35697_c0_seq1	Unknown	-2.71	8.28	8.91e-109
Nasvi2EG007058t1	comp37851_c11_seq1	comp43783_c0_seq1	Unknown	-2.7	5.93	8.8e-49
Nasvi2EG008482t3	comp14244_c0_seq2	comp25024_c1_seq1	γ-tubulin complex component	-2.69	4.79	1.15e-22
Nasvi2EG016175t1	comp43522_c0_seq1	comp33886_c0_seq5	Unknown	-2.69	6.97	2.11e-83
Nasvi2EG018255t1	comp42640_c0_seq1	comp34920_c5_seq5	Unknown	-2.64	6.29	2.31e-58
Nasvi2EG017593t2	comp37177_c0_seq3	comp32317_c0_seq2	Unknown	-2.63	2.57	1.08e-06
Nasvi2EG013031t1	comp35864_c0_seq4	comp21975_c2_seq1	GSK-3-binding protein	-2.59	7.78	3.43e-97
Nasvi2EG016467t1	comp40815_c1_seq1	comp34936_c20_seq1	Unknown	-2.59	6.16	1.86e-52
Nasvi2EG001957t1	comp14481_c0_seq1	comp35566_c0_seq1	roadkill protein	-2.59	11.78	4.22e-62
Nasvi2EG011284t1	comp25977_c0_seq1	comp34298_c1_seq1	Unknown	-2.58	4.34	3.96e-16
Nasvi2EG005036t1	comp23901_c0_seq1	comp13856_c0_seq1	Aminopeptidase N	-2.57	5.78	6.74e-41
Nasvi2EG022223t1	comp14010_c0_seq1	comp35127_c2_seq10	UDP-N-acetylhexosamine pyrophosphorylase	-2.56	8.99	4.68e-97
Nasvi2EG015042t1	comp51452_c0_seq1	comp32867_c0_seq1	Unknown	-2.55	3.94	2.04e-12
Nasvi2EG008442t1	comp15685_c0_seq1	comp32701_c1_seq1	Unknown	-2.54	2.93	1.79e-07
Nasvi2EG018296t1	comp41903_c0_seq1	comp35952_c0_seq1	l-xylulose reductase	-2.52	8.38	9.14e-97
Nasvi2EG005799t1	comp32594_c0_seq1	comp17106_c0_seq1	prohormone-4	-2.52	10.88	6.71e-71
Nasvi2EG012032t1	comp39398_c2_seq6	comp92291_c0_seq1	Zinc finger protein	-2.5	4.21	3.16e-14
Nasvi2EG005627t1	comp40807_c0_seq1	comp16532_c0_seq1	Unknown	-2.49	8.06	1.39e-93
Nasvi2EG019441t1	comp53613_c0_seq1	comp38740_c0_seq1	Peptidyl-prolyl cis-trans isomerase NIMA-interacting 4	-2.48	3.91	7.49e-12
Nasvi2EG000648t1	comp35363_c0_seq1	comp39091_c0_seq1	arylsulfatase B	-2.48	4.7	4.17e-19
Nasvi2EG013900t1	comp22346_c1_seq1	comp401882_c0_seq1	Unknown	-2.48	3.32	1.69e-08
Nasvi2EG008464t1	comp36039_c1_seq1	comp21215_c0_seq1	enhancer of sevenless 2B protein	-2.47	7.84	2.76e-90
Nasvi2EG000977t1	comp31198_c0_seq1	comp42967_c0_seq1	Zinc carboxypeptidase A 1	-2.44	3.52	2.49e-09
Nasvi2EG010035t1	comp35875_c0_seq1	comp53354_c0_seq1	roadkill protein	-2.44	2.83	1.02e-06
Nasvi2EG009274t1	comp38559_c3_seq9	comp40448_c0_seq1	Unknown	-2.44	3.39	8.8e-09
Nasvi2EG036989t1	comp39867_c1_seq13	comp34971_c1_seq2	dipeptidase 1	-2.42	3.59	1.32e-09
Nasvi2EG023001t1	comp40076_c0_seq15	comp35384_c0_seq2	Unknown	-2.38	3.09	2.67e-07
Nasvi2EG037124t1	comp54956_c0_seq1	comp37617_c0_seq1	Cytochrome P450 CYP4AB2	-2.36	6.06	6.19e-42
Nasvi2EG013025t4	comp36784_c3_seq6	comp33102_c0_seq6	Kinesin protein KIF16B	-2.35	4.36	5.03e-14
Nasvi2EG012434t2	comp28296_c0_seq1	comp31642_c1_seq3	Unknown	-2.35	5.47	9.44e-29
Nasvi2EG012301t4	comp38200_c1_seq2	comp29859_c1_seq1	sodium/potassium-transporting ATPase subunit α	-2.34	10.76	1.24e-63
Nasvi2EG014004t1	comp39897_c3_seq1	comp32262_c0_seq3	Ankyrin 2,3/unc44	-2.34	5.11	2.33e-22
Nasvi2EG023471t1	comp32512_c0_seq2	comp40000_c0_seq1	Unknown	-2.34	8.07	2.93e-84
Nasvi2EG004790t1	comp15110_c0_seq1	comp28196_c0_seq3	IP21342p	-2.34	3.51	9.03e-09
Nasvi2EG002569t3	comp28486_c0_seq3	comp33738_c2_seq5	5-aminolevulinate synthase, erythroid-specific, mitochondrial	-2.33	5.38	1.26e-26
Nasvi2EG003747t1	comp36840_c0_seq4	comp31743_c0_seq2	Unknown	-2.32	5.32	1.33e-25
Nasvi2EG003017t1	comp32948_c0_seq1	comp20908_c1_seq1	Unknown	-2.32	6.7	2.96e-58
Nasvi2EG001861t1	comp38886_c2_seq1	comp45668_c0_seq1	Unknown	-2.31	3.2	2.21e-07
Nasvi2EG014018t1	comp36630_c1_seq1	comp30907_c0_seq1	ORF for hypothetical protein	-2.31	7.64	6.34e-78
Nasvi2EG004999t1	comp22993_c0_seq1	comp22334_c0_seq2	transmembrane protein 222	-2.3	5.81	1.38e-34
Nasvi2EG006919t1	comp37034_c0_seq1	comp11975_c0_seq2	Wnt protein	-2.3	2.57	1.7e-05
Nasvi2EG006328t1	comp41765_c0_seq1	comp36585_c0_seq1	Unknown	-2.28	5.88	4.63e-34
Nasvi2EG004124t1	comp27332_c0_seq1	comp22773_c0_seq1	Low molecular weight phosphotyrosine protein phosphatase	-2.27	6.17	1.51e-42
Nasvi2EG006638t1	comp27645_c0_seq1	comp17045_c0_seq1	Sulfotransferase family cytosolic 1B member	-2.26	6.5	2e-50
Nasvi2EG006707t1	comp28278_c0_seq1	comp28853_c0_seq1	Uncharacterized protein MJ0240	-2.25	5.9	1.19e-35
Nasvi2EG007961t1	comp34343_c0_seq1	comp29877_c0_seq2	Aminopeptidase N	-2.24	3.57	1.58e-08
Nasvi2EG004802t3	comp37957_c3_seq1	comp22937_c0_seq1	BCL9 protein, protein	-2.22	7.18	2.56e-65
Nasvi2EG003274t2	comp13718_c1_seq1	comp23360_c0_seq2	Class B basic helix-loop-helix protein 5	-2.21	3.81	2.04e-09
Nasvi2EG000368t1	comp45501_c0_seq1	comp37049_c0_seq1	attractin protein 1	-2.21	6.73	1.67e-54
Nasvi2EG002452t1	comp27597_c0_seq1	comp37245_c0_seq1	chitinase 2	-2.2	6.17	2.07e-40
Nasvi2EG002533t1	comp16429_c0_seq1	comp29893_c0_seq3	Unknown	-2.18	3.14	1.15e-06
Nasvi2EG008816t2	comp40752_c0_seq1	comp30226_c1_seq1	peroxiredoxin protein	-2.17	9.4	9.68e-69
Nasvi2EG008612t1	comp44770_c0_seq1	comp22244_c1_seq1	Unknown	-2.16	6.08	5.76e-37
Nasvi2EG022305t1	comp67636_c0_seq1	comp18646_c0_seq2	Unknown	-2.15	4.35	2.86e-12
Nasvi2EG020636t1	comp41085_c0_seq1	comp39823_c0_seq1	Isoleucyl-tRNA synthetase	-2.14	7.55	4.18e-67
Nasvi2EG014408t1	comp44228_c0_seq1	comp36558_c0_seq1	phenoloxidase subunit A3	-2.12	6.2	1.14e-38
Nasvi2EG007495t4	comp39469_c2_seq16	comp34604_c3_seq24	CUG-BP-and ETR-3 factor 1	-2.12	2.33	0.000259
Nasvi2EG014412t1	comp28730_c0_seq2	comp40548_c0_seq1	GM11364	-2.12	3.96	1.61e-09
Nasvi2EG012607t1	comp37824_c0_seq1	comp27375_c0_seq1	Guanylate cyclase	-2.11	2.4	0.000152
Nasvi2EG012218t1	comp39627_c3_seq2	comp17704_c0_seq1	Single-stranded DNA-binding protein	-2.11	5.38	6.54e-23
Nasvi2EG001009t1	comp28883_c0_seq1	comp33847_c0_seq2	Unknown	-2.11	2.85	1.8e-05
Nasvi2EG004833t1	comp74035_c0_seq1	comp14637_c0_seq2	Argonaute	-2.11	4.28	2.41e-11
Nasvi2EG012054t3	comp33199_c0_seq2	comp31145_c1_seq1	Angiomotin	-2.09	6.73	7.29e-50
Nasvi2EG006225t1	comp34894_c0_seq3	comp29249_c0_seq2	Unknown	-2.09	6.01	9.13e-34
Nasvi2EG008091t1	comp27305_c0_seq3	comp22573_c0_seq1	venom dipeptidyl peptidase 4	-2.09	5.93	1.7e-31
Nasvi2EG006383t1	comp15943_c0_seq2	comp15211_c0_seq2	Wilms tumor protein 1-interacting protein	-2.08	6.03	8.33e-34
Nasvi2EG010529t2	comp14219_c0_seq1	comp35957_c0_seq1	Ornithine decarboxylase 1	-2.08	8.45	1.06e-69
Nasvi2EG002708t1	comp39019_c0_seq1	comp18476_c0_seq1	Gastrula Zinc finger protein XlCGF58.1	-2.07	6.41	1.43e-41
Nasvi2EG009080t1	comp36232_c3_seq1	comp74040_c0_seq1	Unknown	-2.07	2.76	3.09e-05
Nasvi2EG013242t1	comp15882_c0_seq1	comp37782_c0_seq1	bifunctional 3'-phosphoadenosine 5'-phosphosulfate synthase	-2.05	7.93	3.28e-66
Nasvi2EG000107t4	comp38403_c0_seq4	comp33135_c0_seq21	Cytospin-A	-2.05	4.55	8.86e-13
Nasvi2EG025033t1	comp38648_c0_seq22	comp35287_c0_seq2	Sterile α and TIR motif-containing protein 1	-2.04	3.29	1.95e-05
Nasvi2EG016176t1	comp28818_c0_seq1	comp46804_c0_seq1	Unknown	-2.02	3.12	0.000135
Nasvi2EG002017t1	comp35256_c0_seq1	comp43093_c0_seq1	Unknown	-2.02	2.96	1.43e-05
Nasvi2EG020288t1	comp14653_c0_seq1	comp36654_c0_seq1	cystathionine β-synthase	-2.02	6.88	8.28e-50
Nasvi2EG003592t1	comp26682_c2_seq1	comp37485_c0_seq1	Uncharacterized protein C2orf64	-2.02	6.69	1.49e-45
Nasvi2EG009501t1	comp16048_c0_seq1	comp32830_c0_seq3	Unknown	-2.02	1.87	0.00199
Nasvi2EG005296t1	comp41394_c0_seq1	comp38104_c0_seq1	nicotinic acetylcholine receptor β1 subunit	-2.02	7.78	4.95e-63
Nasvi2EG002332t1	comp29130_c0_seq1	comp50153_c0_seq1	Cytochrome P450	-2.01	2.77	4.29e-05
Nasvi2EG019870t5	comp35743_c0_seq3	comp33248_c0_seq7	cystinosin homolog	-1.99	5.78	1.35e-26
Nasvi2EG000042t2	comp38225_c2_seq3	comp34590_c6_seq1	band 7 protein AAEL010189, putative	-1.98	5.77	1.26e-24
Nasvi2EG005815t1	comp33983_c0_seq1	comp18764_c0_seq1	Beta-lactamase protein LOC255374-like protein	-1.97	4.44	2.35e-11
Nasvi2EG020563t1	comp14004_c1_seq1	comp36548_c0_seq1	S-phase kinase-associated protein 1A	-1.95	9.02	4.18e-60
Nasvi2EG016083t1	comp39626_c1_seq2	comp27121_c0_seq1	peptide XP_001950702 similar	-1.95	2.93	3.76e-05
Nasvi2EG006575t1	comp41019_c0_seq1	comp35861_c0_seq1	cytochrome P450 9e2	-1.93	9.66	7.95e-54
Nasvi2EG011151t3	comp26670_c1_seq2	comp33392_c0_seq3	G-protein-coupled receptor 158	-1.92	6.7	2.42e-42
Nasvi2EG003980t1	comp46951_c0_seq1	comp38600_c0_seq1	msta	-1.92	5.41	6.27e-20
Nasvi2EG009777t1	comp60735_c0_seq1	comp23755_c0_seq1	15-hydroxyprostaglandin dehydrogenase	-1.92	0.73	0.0138
Nasvi2EG000015t1	comp60165_c0_seq1	comp18041_c0_seq2	Peptidoglycan-recognition protein-LF	-1.92	4	1.9e-08
Nasvi2EG000706t1	comp28357_c0_seq1	comp43828_c0_seq1	Unknown	-1.92	5.33	6.48e-19
Nasvi2EG012054t1	comp33199_c0_seq1	comp31145_c1_seq2	Angiomotin	-1.91	7.18	6.85e-50
Nasvi2EG008510t1	comp55652_c0_seq1	comp18873_c0_seq1	Unknown	-1.9	3.46	2.5e-06
Nasvi2EG009856t3	comp15158_c0_seq1	comp15795_c0_seq1	Coiled-coil domain-containing protein 109A	-1.89	7.44	1.51e-52
Nasvi2EG003986t1	comp25971_c0_seq1	comp40484_c0_seq1	Organic cation transporter protein	-1.87	4.7	4.04e-12
Nasvi2EG012759t1	comp27278_c1_seq1	comp27989_c5_seq1	Unknown	-1.86	8.6	1.73e-56
Nasvi2EG014802t2	comp14527_c0_seq2	comp16687_c0_seq2	EFR3 homolog cmp44E protein	-1.86	7.85	6.47e-55
Nasvi2EG008569t1	comp42734_c0_seq1	comp22466_c0_seq1	Tetraspanin-11	-1.86	6.7	1.08e-39
Nasvi2EG000471t1	comp42390_c0_seq1	comp37534_c0_seq1	Lipopolysaccharide-induced tumor necrosis factor-α factor	-1.85	6.57	2.82e-37
Nasvi2EG001952t1	comp25361_c0_seq1	comp43968_c0_seq1	Speckle-type POZ protein	-1.85	3.63	1.55e-06
Nasvi2EG004785t1	comp49758_c0_seq1	comp38487_c0_seq1	Unknown	-1.85	4.54	7.24e-11
Nasvi2EG002287t2	comp41205_c0_seq1	comp36372_c0_seq1	Unknown	-1.83	7.6	1.57e-51
Nasvi2EG011906t1	comp29447_c0_seq2	comp24770_c1_seq2	ER lumen protein retaining receptor 3	-1.81	3.56	3.31e-06
Nasvi2EG008328t1	comp35707_c0_seq2	comp33411_c0_seq8	JmjC domain-containing histone demethylation protein 1D	-1.81	2.53	0.000733
Nasvi2EG003201t1	comp24609_c0_seq1	comp24659_c0_seq1	CBFA2T3 protein	-1.8	3.52	4.95e-06
Nasvi2EG009061t1	comp37697_c0_seq1	comp31982_c0_seq7	Unknown	-1.8	8.42	8.88e-54
Nasvi2EG004201t1	comp41311_c1_seq1	comp14769_c0_seq1	serine/threonine-protein kinase SBK1	-1.8	7.83	1.25e-51
Nasvi2EG010014t1	comp32822_c0_seq1	comp30434_c0_seq1	Apidermin 1 protein	-1.79	4	1.82e-07
Nasvi2EG003820t1	comp59567_c0_seq1	comp41903_c0_seq1	UPF0672 protein C3orf58	-1.79	5.27	3.51e-16
Nasvi2EG012456t2	comp41567_c0_seq1	comp36423_c0_seq1	Glutathione S-transferase	-1.79	6.7	4.83e-37
Nasvi2EG031612t1	comp39968_c0_seq3	comp32816_c0_seq1	Unknown	-1.78	4.93	5.27e-13
Nasvi2EG016151t1	comp36962_c0_seq1	comp33535_c1_seq2	Unknown	-1.78	1.82	0.00429
Nasvi2EG018149t1	comp39474_c0_seq2	comp35420_c0_seq20	Unknown	-1.77	4.21	1.98e-08
Nasvi2EG011044t1	comp51346_c0_seq1	comp21080_c0_seq1	2-oxoisovalerate dehydrogenase subunit β	-1.77	3.89	5.13e-07
Nasvi2EG019970t3	comp38728_c2_seq18	comp33072_c0_seq4	slowpoke-binding protein	-1.77	4.46	8.51e-09
Nasvi2EG007041t4	comp38878_c0_seq3	comp28821_c1_seq3	Mitochondrial tumor suppressor 1 protein	-1.76	3.12	8.62e-05
Nasvi2EG000113t1	comp36667_c3_seq1	comp38284_c0_seq1	N-acetyllactosaminide β-1,3-N-acetylglucosaminyltransferase	-1.76	9.03	1.74e-49
Nasvi2EG024776t1	comp40085_c0_seq59	comp35268_c1_seq4	Unknown	-1.74	2.1	0.00274
Nasvi2EG009005t1	comp39589_c1_seq1	comp34396_c1_seq1	Uncharacterized protein C16orf52 A	-1.74	6.91	7.71e-39
Nasvi2EG031936t1	comp35343_c0_seq1	comp33503_c0_seq1	cytochrome P450 18a1	-1.74	0.94	0.0173
Nasvi2EG013372t1	comp37521_c0_seq2	comp34902_c1_seq1	Unknown	-1.73	4.47	1.97e-09
Nasvi2EG013928t2	comp24751_c0_seq2	comp22703_c0_seq1	Ectonucleoside triphosphate diphosphohydrolase 5	-1.72	6.89	4.91e-35
Nasvi2EG037123t1	comp63319_c0_seq1	comp29493_c0_seq2	Serine/threonine-protein kinase grp	-1.7	3.86	1.66e-06
Nasvi2EG004190t1	comp15704_c0_seq1	comp42550_c0_seq1	Unknown	-1.7	3.18	8.4e-05
Nasvi2EG012340t1	comp36491_c0_seq1	comp30773_c0_seq4	Mismatch repair endonuclease PMS2	-1.7	2.27	0.00184
Nasvi2EG005449t1	comp41750_c0_seq1	comp36078_c0_seq1	troponin C type IIb	-1.7	6.39	2.76e-29
Nasvi2EG009780t1	comp41261_c0_seq1	comp16837_c0_seq1	15-hydroxyprostaglandin dehydrogenase	-1.7	8.49	3.37e-48
Nasvi2EG001394t2	comp41659_c0_seq1	comp36147_c0_seq1	Alcohol dehydrogenase	-1.7	8.17	5.09e-48
Nasvi2EG012269t1	comp14370_c0_seq1	comp21913_c2_seq1	Monocarboxylate transporter 12	-1.67	5.01	2.27e-12
Nasvi2EG016442t2	comp31029_c0_seq1	comp26875_c0_seq2	Tyrosine kinase receptor Cad96Ca	-1.67	1.85	0.00688
Nasvi2EG004865t3	comp41395_c0_seq1	comp36056_c0_seq1	Cytochrome P450 monooxygenase	-1.66	8.62	3.42e-46
Nasvi2EG013723t1	comp31459_c0_seq2	comp28997_c0_seq2	E3 ubiquitin-protein ligase TRIM33	-1.66	1.73	0.00817
Nasvi2EG015600t1	comp34291_c2_seq1	comp22772_c1_seq1	CD63 antigen	-1.66	2.08	0.00387
Nasvi2EG011892t1	comp15968_c0_seq1	comp21673_c2_seq1	Unknown	-1.65	5.11	7.48e-13
Nasvi2EG020127t1	comp51382_c0_seq1	comp18995_c0_seq1	methylosome protein 50	-1.65	4.55	3.66e-09
Nasvi2EG005464t1	comp39028_c0_seq1	comp33273_c1_seq2	Unknown	-1.65	3.39	5.23e-05
Nasvi2EG015692t1	comp41093_c0_seq1	comp32007_c0_seq5	Fatty acyl-CoA reductase 1	-1.65	8.54	1.7e-45
Nasvi2EG000137t2	comp15808_c0_seq1	comp31916_c0_seq3	Unknown	-1.64	8.45	2.99e-45
Nasvi2EG012475t1	comp19159_c0_seq1	comp37258_c0_seq1	nucleolar GTP-binding protein 2	-1.63	6.27	1.1e-25
Nasvi2EG021415t1	comp49270_c0_seq1	comp38963_c0_seq1	pyrimidine-specific ribonucleoside hydrolase rihA	-1.63	4.83	1.35e-10
Nasvi2EG005633t1	comp14291_c0_seq1	comp35888_c0_seq1	Lysozyme	-1.63	7.88	1.34e-43
Nasvi2EG009117t1	comp13566_c0_seq1	comp29660_c1_seq1	Insulin growth factor-binding protein complex acid labile subunit	-1.63	5.61	5.09e-17
Nasvi2EG002564t1	comp40353_c0_seq1	comp35629_c0_seq1	Troponin C	-1.62	8.7	6.42e-44
Nasvi2EG003756t1	comp39051_c1_seq1	comp29799_c1_seq2	Leucine-rich repeats and immunoglobulin domains protein 3	-1.6	3.35	0.000102
Nasvi2EG035725t1	comp38350_c2_seq17	comp10358_c0_seq1	Unknown	-1.6	5.64	6.1e-17
Nasvi2EG009236t1	comp39825_c1_seq1	comp28210_c1_seq1	5-hydroxytryptamine receptor 2B	-1.6	4.94	6.78e-11
Nasvi2EG004578t1	comp35072_c0_seq1	comp22269_c1_seq1	DNA-binding protein D-ETS-4	-1.59	2.63	0.00138
Nasvi2EG020614t2	comp34771_c0_seq1	comp31743_c0_seq3	Unknown	-1.57	3.55	0.000126
Nasvi2EG001539t1	comp15001_c0_seq1	comp50994_c0_seq1	ATP-dependent RNA Helicase DHX57	-1.57	3.92	5.26e-06
Nasvi2EG019072t1	comp69167_c0_seq1	comp43230_c0_seq1	2-hydroxyacylsphingosine 1β-galactosyltransferase	-1.56	4.01	2.95e-06
Nasvi2EG026029t1	comp26425_c0_seq1	comp42011_c0_seq1	RRP5	-1.56	6.26	1.44e-23
Nasvi2EG010915t1	comp14945_c0_seq1	comp13058_c0_seq1	Nucleoporin Ndc1	-1.56	3.74	1.75e-05
Nasvi2EG013130t1	comp39633_c7_seq1	comp38289_c0_seq1	pellino protein	-1.56	7.21	2.67e-35
Nasvi2EG037181t2	comp40528_c0_seq1	comp16684_c0_seq1	nucleosome assembly protein 11	-1.56	7.16	1.52e-34
Nasvi2EG002977t1	comp52557_c0_seq1	comp40384_c0_seq1	CAAX prenyl protease 2	-1.55	4.97	1.21e-10
Nasvi2EG028881t1	comp40098_c0_seq6	comp35197_c1_seq2	Unknown	-1.55	2.69	0.00163
Nasvi2EG014042t1	comp13688_c0_seq1	comp33223_c0_seq3	g2/mitotic-specific cyclin-B3	-1.54	2.34	0.0046
Nasvi2EG013192t1	comp14070_c0_seq1	comp38232_c0_seq1	Integral membrane protein DGCR2/IDD	-1.54	7.99	6.81e-40
Nasvi2EG006992t3	comp35081_c0_seq3	comp34542_c2_seq1	merlin	-1.54	4.73	1.65e-08
Nasvi2EG012108t1	comp40627_c0_seq1	comp35783_c0_seq1	Unknown	-1.54	8.93	2.2e-39
Nasvi2EG005515t1	comp39476_c0_seq5	comp41438_c0_seq1	Unknown	-1.53	2.59	0.00244
Nasvi2EG006999t2	comp39757_c7_seq1	comp21674_c0_seq2	Unknown	-1.53	8.4	7.61e-40
Nasvi2EG004542t2	comp69531_c0_seq1	comp56469_c0_seq1	PCNA-associated factor	-1.53	2.15	0.0072
Nasvi2EG004019t1	comp42280_c0_seq1	comp37844_c0_seq1	Unknown	-1.52	7.21	7.79e-34
Nasvi2EG007352t1	comp14586_c0_seq1	comp17570_c0_seq1	Unknown	-1.52	5.82	2.22e-17
Nasvi2EG020205t1	comp42992_c0_seq1	comp36455_c0_seq1	spinster homolog 1 protein	-1.51	8.19	4.36e-38
Nasvi2EG022898t1	comp14977_c0_seq1	comp29518_c0_seq1	Tyrosine 3-monooxygenase	-1.51	8.39	7.74e-38
Nasvi2EG021643t1	comp43044_c0_seq1	comp16214_c0_seq1	Cytochrome P450 6k1	-1.51	7.52	1.2e-35
Nasvi2EG009606t2	comp39309_c2_seq38	comp36215_c0_seq1	glycine N-methyltransferase	-1.5	7.89	2.42e-36
Nasvi2EG003646t1	comp32922_c0_seq1	comp30863_c0_seq1	Unknown	-1.5	7.18	1.23e-32
Nasvi2EG006256t1	comp36928_c0_seq1	comp10260_c0_seq1	mitochondrial folate transporter/carrier	-1.5	3.15	0.000548
Nasvi2EG007966t3	comp37537_c4_seq2	comp28683_c0_seq2	Hemicentin-1	-1.5	2.66	0.0027
Nasvi2EG000736t1	comp69727_c0_seq1	comp45583_c0_seq1	Unknown	-1.49	3.12	0.00061
Nasvi2EG000461t2	comp39137_c1_seq2	comp32076_c0_seq3	ELKS/RAB6-interacting/CAST family member	-1.49	6.86	1.38e-28
Nasvi2EG016868t1	comp27536_c2_seq1	comp34477_c3_seq1	Pro-corazonin	-1.49	5.05	1.96e-10
Nasvi2EG024037t1	comp44525_c0_seq1	comp21392_c1_seq1	Unknown	-1.48	3.16	0.00111
Nasvi2EG007753t1	comp26835_c0_seq1	comp37594_c0_seq1	PTCD3 protein, mitochondrial protein, putative	-1.48	8.15	2.11e-37
Nasvi2EG002444t1	comp33163_c0_seq1	comp14734_c0_seq1	bone morphogenetic protein receptor type-1B	-1.48	6.52	1.95e-24
Nasvi2EG033969t1	comp9841_c0_seq1	comp33032_c0_seq1	SET and MYND domain-containing protein 4	-1.47	3.01	0.00112
Nasvi2EG010793t1	comp46591_c0_seq1	comp34561_c0_seq2	Alpha-amylase	-1.47	5.31	1.1e-06
Nasvi2EG006796t1	comp47906_c0_seq1	comp38314_c0_seq1	OV-16 antigen	-1.47	4.93	1.88e-09
Nasvi2EG007946t1	comp15858_c0_seq1	comp44234_c0_seq1	Unknown	-1.46	2.43	0.00559
Nasvi2EG010826t1	comp15594_c0_seq1	comp18437_c1_seq1	Unknown	-1.46	3.24	0.000505
Nasvi2EG007442t3	comp39354_c0_seq4	comp31420_c1_seq3	Intraflagellar transport protein 57 protein, putative	-1.46	4.14	5.39e-06
Nasvi2EG016650t1	comp50853_c0_seq1	comp38507_c0_seq1	Unknown	-1.45	6.11	4.73e-19
Nasvi2EG004692t1	comp29619_c0_seq1	comp39256_c0_seq1	diphosphomevalonate decarboxylase	-1.45	6.59	2.71e-24
Nasvi2EG000251t1	comp25491_c0_seq1	comp22028_c0_seq3	Methyltransferase protein 22	-1.44	3.72	7.5e-05
Nasvi2EG011466t1	comp34455_c0_seq1	comp33493_c0_seq3	Fanconi anemia group I protein protein	-1.44	2	0.0123
Nasvi2EG005586t1	comp36399_c0_seq2	comp63317_c0_seq1	Unknown	-1.43	3.29	0.000621
Nasvi2EG009563t1	comp13543_c0_seq1	comp21218_c0_seq1	Unknown	-1.43	3.82	4.99e-05
Nasvi2EG003651t1	comp27887_c0_seq1	comp35087_c0_seq1	Unknown	-1.43	5.35	8.48e-12
Nasvi2EG003081t1	comp25443_c0_seq2	comp33879_c0_seq1	Gem-associated protein 6	-1.43	2.25	0.00978
Nasvi2EG016102t3	comp38201_c1_seq11	comp34382_c0_seq3	Stretchin-Mlck	-1.43	7.5	5.8e-32
Nasvi2EG026134t1	comp48357_c0_seq1	comp26765_c0_seq3	tRNA-)-methyltransferase	-1.43	4.77	3.03e-08
Nasvi2EG010358t1	comp25060_c0_seq1	comp21845_c0_seq1	Major royal jelly protein	-1.42	4.74	4.54e-08
Nasvi2EG005587t1	comp19454_c0_seq1	comp39339_c0_seq1	Proton-coupled amino acid transporter 4	-1.42	5.58	2.89e-13
Nasvi2EG009542t1	comp40282_c0_seq1	comp35581_c0_seq1	Odorant-binding protein 56g	-1.41	11.54	8.6e-23
Nasvi2EG009420t1	comp40773_c0_seq1	comp35886_c0_seq1	Unknown	-1.41	7.7	1.21e-32
Nasvi2EG026490t1	comp41449_c0_seq1	comp36044_c0_seq1	neurotrimin	-1.41	8.26	2.42e-34
Nasvi2EG010416t3	comp33292_c2_seq1	comp21161_c0_seq1	basement membrane-specific heparan sulfate proteoglycan core protein	-1.41	5.4	8.96e-12
Nasvi2EG002818t1	comp33089_c0_seq2	comp34386_c7_seq11	phosphatase Slingshot	-1.41	4.97	6.44e-09
Nasvi2EG011392t1	comp50478_c0_seq1	comp32520_c2_seq5	tctex1 domain-containing protein 2	-1.4	3.93	3.75e-05
Nasvi2EG000141t1	comp41523_c0_seq1	comp16706_c0_seq2	Unknown	-1.4	7.63	5.81e-32
Nasvi2EG016111t1	comp35018_c0_seq2	comp32145_c0_seq1	Carboxylesterase	-1.4	2.33	0.00979
Nasvi2EG010013t1	comp31896_c0_seq1	comp28414_c0_seq1	Unknown	-1.4	3.18	0.00106
Nasvi2EG020517t2	comp36295_c0_seq3	comp30033_c0_seq1	DNA-3-methyladenine glycosylase	-1.39	2.19	0.0129
Nasvi2EG016505t1	comp26936_c0_seq1	comp35658_c0_seq1	40S ribosomal protein S13	-1.39	10.22	4.86e-27
Nasvi2EG017581t1	comp35254_c0_seq1	comp22019_c1_seq1	Netrin-1	-1.39	5.3	8.02e-11
Nasvi2EG016663t1	comp39355_c1_seq1	comp35084_c2_seq2	Unknown	-1.38	3.53	0.000379
Nasvi2EG008059t2	comp39216_c4_seq2	comp31911_c0_seq1	Zinc finger protein 26	-1.38	4.67	2.18e-07
Nasvi2EG009242t1	comp46236_c0_seq1	comp18777_c1_seq1	Serotonin receptor	-1.38	4.21	1.04e-05
Nasvi2EG010552t1	comp25832_c0_seq1	comp43619_c0_seq1	TEL2-interacting protein 1 homolog	-1.37	5.41	2.12e-11
Nasvi2EG008144t1	comp46240_c0_seq1	comp38953_c0_seq1	lethal(2)essential for life protein	-1.37	4.31	5.67e-06
Nasvi2EG001444t2	comp35689_c3_seq4	comp31366_c0_seq4	Unknown	-1.36	8.89	1.83e-31
Nasvi2EG013608t1	comp16170_c0_seq1	comp45326_c0_seq1	Coiled-coil domain-containing protein 111	-1.36	4.15	1.7e-05
Nasvi2EG011019t1	comp35594_c0_seq2	comp29241_c0_seq1	DNA polymerase epsilon subunit 2	-1.36	2.77	0.0047
Nasvi2EG021640t1	comp34053_c3_seq1	comp11828_c0_seq1	Unknown	-1.35	2.24	0.0124
Nasvi2EG005396t1	comp37190_c0_seq1	comp20809_c0_seq1	44 kDa salivary lipase protein SP14	-1.35	5.21	8.19e-10
Nasvi2EG001649t2	comp32245_c1_seq1	comp22138_c0_seq1	Methionyl-tRNA synthetase, mitochondrial	-1.35	4.61	7.06e-07
Nasvi2EG005765t1	comp40448_c0_seq1	comp35645_c0_seq1	Unknown	-1.34	9.26	1.28e-29
Nasvi2EG011047t1	comp43368_c0_seq1	comp37510_c0_seq1	retinal dehydrogenase 1	-1.34	6.5	1.78e-20
Nasvi2EG013716t2	comp22627_c0_seq1	comp37737_c0_seq1	FAM173B	-1.34	5.15	2.16e-09
Nasvi2EG007661t1	comp38212_c3_seq1	comp22454_c0_seq3	Unknown	-1.33	5.35	5.94e-10
Nasvi2EG005668t1	comp16238_c0_seq1	comp16305_c1_seq1	Unknown	-1.33	5.77	3.41e-13
Nasvi2EG014298t2	comp27092_c0_seq1	comp32196_c0_seq3	WD repeat-containing protein 51A	-1.33	4.17	2.4e-05
Nasvi2EG005493t1	comp45256_c0_seq1	comp38410_c0_seq1	α-tocopherol transfer protein	-1.33	5.73	7.53e-13
Nasvi2EG037027t1	comp35927_c0_seq1	comp34491_c1_seq1	odorant receptor 67	-1.32	2.69	0.00817
Nasvi2EG007158t1	comp48158_c0_seq1	comp40321_c0_seq1	Unknown	-1.32	4.39	6.59e-06
Nasvi2EG029413t1	comp39204_c0_seq6	comp16107_c0_seq2	Laminin protein epi-1, putative	-1.32	7.57	1.91e-28
Nasvi2EG013543t1	comp49164_c0_seq1	comp39061_c0_seq1	IP08038p	-1.31	4.62	1.31e-06
Nasvi2EG008740t1	comp15597_c0_seq2	comp21482_c0_seq2	U7 snRNA-associated Sm protein LSm10	-1.31	2.63	0.0142
Nasvi2EG015866t1	comp40341_c0_seq1	comp35591_c0_seq1	Unknown	-1.3	10.42	1.89e-23
Nasvi2EG008504t1	comp40119_c0_seq1	comp35537_c0_seq1	Unknown	-1.3	14.31	1.45e-13
Nasvi2EG015639t1	comp45252_c0_seq1	comp31396_c0_seq2	Nicotinic acetylcholine receptor subunit α10	-1.3	6.39	3.24e-18
Nasvi2EG001383t1	comp54866_c0_seq1	comp42602_c0_seq1	UPF0465 protein C5orf33	-1.29	4.7	8.87e-07
Nasvi2EG003422t1	comp21507_c0_seq2	comp22598_c0_seq1	arylsulfatase J	-1.28	3.87	0.000216
Nasvi2EG005195t1	comp14975_c0_seq1	comp38343_c0_seq1	UPF0555 protein KIAA0776 protein	-1.28	7.82	4.55e-28
Nasvi2EG008782t2	comp39418_c0_seq1	comp49626_c0_seq1	Teratocyte released chitinase	-1.28	3.06	0.00438
Nasvi2EG007152t1	comp43835_c0_seq1	comp17858_c0_seq2	Pancreatic triacylglycerol lipase	-1.27	7.55	1.61e-26
Nasvi2EG016038t1	comp46072_c0_seq1	comp41257_c0_seq1	RCC2 protein protein	-1.27	5.79	1.47e-12
Nasvi2EG013727t1	comp34445_c0_seq1	comp37751_c0_seq1	Unknown	-1.26	4.71	1.34e-06
Nasvi2EG007316t1	comp20522_c0_seq1	comp19468_c0_seq1	Unknown	-1.26	3.79	0.000372
Nasvi2EG006797t1	comp40489_c0_seq1	comp35727_c0_seq1	Unknown	-1.26	10.06	3.33e-23
Nasvi2EG005161t1	comp33044_c0_seq1	comp16906_c0_seq1	retinol dehydrogenase 11	-1.26	7.18	1.12e-23
Nasvi2EG023166t1	comp38974_c3_seq1	comp35428_c2_seq3	Signal peptide, CUB and EGF domain-containing protein 2	-1.25	7.66	2.78e-26
Nasvi2EG009054t3	comp16096_c0_seq1	comp20979_c0_seq1	exocyst complex component 6	-1.25	5.74	8.41e-12
Nasvi2EG016508t1	comp40372_c0_seq1	comp36212_c0_seq1	Unknown	-1.24	9.58	2.44e-24
Nasvi2EG001180t1	comp30369_c0_seq2	comp15639_c0_seq1	Uncharacterized oxidoreductase dhs-27	-1.24	6.64	6.87e-19
Nasvi2EG013146t1	comp13642_c0_seq1	comp20905_c0_seq1	G-protein-coupled receptor B0563.6	-1.24	4.74	1.7e-06
Nasvi2EG006885t1	comp40994_c0_seq1	comp36032_c0_seq1	abhydrolase domain-containing protein 3	-1.23	9.36	5.77e-25
Nasvi2EG007986t2	comp15461_c0_seq1	comp36839_c0_seq1	Signal recognition particle 68 kDa protein	-1.23	8.26	9.22e-27
Nasvi2EG010815t1	comp39994_c0_seq9	comp51137_c0_seq1	Unknown	-1.23	2.86	0.00814
Nasvi2EG005511t1	comp43420_c0_seq1	comp39520_c0_seq1	Zinc finger protein Noc	-1.23	5.83	4e-12
Nasvi2EG015826t1	comp35942_c0_seq2	comp23929_c0_seq1	Unknown	-1.22	2.96	0.00745
Nasvi2EG014234t2	comp32622_c1_seq1	comp23324_c0_seq1	Unknown	-1.21	2.34	0.0213
Nasvi2EG006383t2	comp15943_c0_seq1	comp15211_c0_seq1	Wilms tumor protein 1-interacting protein	-1.21	4.9	8.44e-07
Nasvi2EG010784t1	comp43053_c0_seq1	comp17181_c0_seq1	Ras-related protein M-Ras	-1.21	6.12	6.69e-14
Nasvi2EG005116t1	comp28261_c0_seq1	comp34192_c0_seq5	PITSLRE serine/threonine-protein kinase CDC2L1	-1.2	4.28	7.68e-05
Nasvi2EG014374t1	comp38015_c0_seq2	comp33430_c0_seq6	glycoprotein 3-α-L-fucosyltransferase A	-1.2	2.52	0.0178
Nasvi2EG012312t1	comp24132_c0_seq1	comp41102_c0_seq1	Elongation factor G 2, mitochondrial	-1.19	6.62	1.19e-17
Nasvi2EG003750t3	comp31470_c0_seq1	comp29080_c0_seq1	E3 ubiquitin-protein ligase mind-bomb	-1.19	6.68	6.7e-18
Nasvi2EG012418t1	comp40389_c0_seq1	comp35647_c0_seq1	Unknown	-1.19	9.24	1.15e-23
Nasvi2EG007723t1	comp13747_c0_seq1	comp33946_c0_seq1	Mediator of RNA polymerase II transcription subunit 15	-1.19	5.47	2.63e-09
Nasvi2EG009400t1	comp54734_c0_seq1	comp45006_c0_seq1	7,8-dihydro-8-oxoguanine triphosphatase	-1.18	3.43	0.00277
Nasvi2EG008674t1	comp46195_c0_seq1	comp37973_c1_seq1	snRNA-activating protein complex subunit 3	-1.18	5.78	5.57e-11
Nasvi2EG008334t2	comp15856_c0_seq1	comp18113_c0_seq1	Uncharacterized protein C17orf59	-1.18	6.64	2.52e-17
Nasvi2EG004680t1	comp42641_c0_seq1	comp34216_c0_seq1	Unknown	-1.18	5.25	4.78e-08
Nasvi2EG013252t1	comp16409_c0_seq1	comp39739_c0_seq1	recQ-mediated genome instability protein 1	-1.17	5.72	1.44e-10
Nasvi2EG006721t1	comp61229_c0_seq1	comp31842_c0_seq2	Unknown	-1.17	3.56	0.00205
Nasvi2EG027632t1	comp40055_c0_seq1	comp35054_c0_seq4	Unknown	-1.16	3.08	0.00819
Nasvi2EG001674t1	comp44295_c0_seq1	comp37767_c0_seq1	Unknown	-1.16	4.83	3.68e-06
Nasvi2EG012684t1	comp40786_c0_seq1	comp22023_c0_seq1	fem-1 B	-1.14	8.92	8.2e-23
Nasvi2EG027223t1	comp14057_c0_seq1	comp35752_c0_seq1	pyruvate dehydrogenase E1 component subunit α	-1.14	10.39	1.5e-18
Nasvi2EG012701t1	comp24941_c0_seq2	comp19302_c0_seq1	TNF receptor-associated factor 4	-1.14	3.7	0.00188
Nasvi2EG008106t1	comp40537_c0_seq1	comp35766_c0_seq1	Cytochrome P450 9e2	-1.14	10.41	2.19e-18
Nasvi2EG015017t1	comp15775_c0_seq1	comp12664_c0_seq1	Unknown	-1.13	3.71	0.00175
Nasvi2EG007023t1	comp25828_c1_seq1	comp32182_c1_seq1	Unknown	-1.13	3.03	0.0108
Nasvi2EG003351t1	comp42829_c0_seq1	comp36888_c0_seq1	Dihydrofolate reductase	-1.13	6.44	9.81e-15
Nasvi2EG008726t1	comp42987_c0_seq1	comp37111_c0_seq1	Unknown	-1.13	5.29	8.7e-08
Nasvi2EG005936t2	comp35464_c0_seq1	comp29713_c0_seq2	integrator complex subunit 6	-1.13	6.41	1.52e-14
Nasvi2EG015145t2	comp37363_c1_seq1	comp36928_c0_seq1	Malate dehydrogenase	-1.13	6.86	1.29e-17
Nasvi2EG008842t1	comp24292_c0_seq1	comp41036_c0_seq1	Unknown	-1.12	3.07	0.01
Nasvi2EG030781t1	comp38383_c0_seq1	comp34726_c5_seq1	Unknown	-1.12	3.85	0.00124
Nasvi2EG003771t2	comp38846_c1_seq2	comp34675_c0_seq1	Transcription factor hamlet	-1.12	2.95	0.0145
Nasvi2EG030700t1	comp45386_c0_seq1	comp37284_c0_seq1	Larval cuticle protein A1A	-1.11	3.95	0.00124
Nasvi2EG005097t1	comp18487_c0_seq1	comp36451_c0_seq1	Hemocytin	-1.11	7.82	1.36e-21
Nasvi2EG010326t4	comp25071_c0_seq1	comp21656_c0_seq1	Y+L amino acid transporter 2	-1.11	5.39	6.77e-08
Nasvi2EG007017t1	comp39787_c0_seq31	comp35401_c3_seq40	GPI mannosyltransferase 3	-1.1	6.23	1.08e-12
Nasvi2EG004104t1	comp37958_c1_seq1	comp43802_c0_seq1	Unknown	-1.09	4.93	0.000522
Nasvi2EG005508t1	comp41990_c0_seq1	comp36666_c0_seq1	UDP-glucuronosyltransferase 2C1	-1.09	7.89	5.06e-21
Nasvi2EG006739t1	comp42597_c0_seq1	comp33069_c1_seq1	kelch domain-containing protein 10	-1.08	7.43	3.02e-19
Nasvi2EG009107t1	comp14406_c0_seq1	comp28934_c0_seq1	TIP41 protein	-1.08	5.64	9.39e-09
Nasvi2EG002858t1	comp44646_c0_seq1	comp37740_c0_seq1	KDEL motif-containing protein 1	-1.08	6.99	5.46e-17
Nasvi2EG009212t1	comp32176_c0_seq1	comp38455_c0_seq1	Unknown	-1.08	7.67	4.65e-20
Nasvi2EG008593t1	comp40692_c0_seq1	comp36000_c1_seq1	glutamate decarboxylase protein 1-like	-1.07	9.34	1.67e-19
Nasvi2EG001970t1	comp46813_c0_seq1	comp38855_c0_seq1	Transcriptional adapter 1 protein	-1.07	4.68	4.32e-05
Nasvi2EG004516t1	comp36278_c5_seq1	comp21851_c0_seq1	Unknown	-1.07	5.5	6.71e-08
Nasvi2EG012704t1	comp46330_c0_seq1	comp39484_c0_seq1	DNA replication complex GINS protein PSF2	-1.07	4.78	2.64e-05
Nasvi2EG009993t2	comp42676_c0_seq1	comp36930_c0_seq1	Uncharacterized peptidase C1 protein F26E4.3	-1.07	7.62	1.37e-19
Nasvi2EG003859t1	comp22702_c1_seq1	comp37554_c0_seq1	Thioredoxin domain-containing protein 17	-1.07	5.31	3.82e-07
Nasvi2EG011800t1	comp32412_c0_seq3	comp33011_c0_seq7	neurofibromin	-1.06	5.02	7.4e-06
Nasvi2EG019458t1	comp38559_c12_seq1	comp27079_c1_seq2	Unknown	-1.05	5.2	1.41e-06
Nasvi2EG015054t1	comp13500_c0_seq1	comp29148_c0_seq1	Methyltransferase protein 17	-1.05	5.97	3.32e-10
Nasvi2EG010237t1	comp43250_c0_seq1	comp37937_c0_seq1	DNA-directed RNA polymerases I and III subunit RPAC2	-1.05	4.69	5.85e-05
Nasvi2EG011573t1	comp43454_c0_seq1	comp37318_c0_seq1	Fatty acyl-CoA reductase CG8306	-1.05	7.1	9.73e-17
Nasvi2EG012946t2	comp57708_c0_seq1	comp44576_c0_seq1	replication factor C subunit 3	-1.05	3.95	0.00186
Nasvi2EG007969t1	comp43977_c0_seq1	comp37690_c0_seq1	KRTCAP2 homolog protein	-1.04	5.87	2.05e-09
Nasvi2EG003430t1	comp14500_c0_seq1	comp39064_c0_seq1	Growth inhibition and differentiation-related protein 88 protein	-1.03	6.29	9.64e-12
Nasvi2EG016459t1	comp15146_c0_seq1	comp53367_c0_seq1	G-protein-coupled receptor	-1.03	3.07	0.0178
Nasvi2EG009341t1	comp38605_c0_seq1	comp28990_c0_seq1	adrenodoxin protein	-1.03	7.33	2.8e-17
Nasvi2EG001574t1	comp40767_c0_seq1	comp35892_c0_seq1	Lysozyme c-1	-1.02	7.64	5.2e-18
Nasvi2EG023152t2	comp41465_c0_seq1	comp23005_c0_seq1	geranylgeranyl transferase type-1 subunit β	-1.01	7.16	3.99e-16
Nasvi2EG004784t2	comp16695_c0_seq1	comp26225_c0_seq2	Unknown	-1.01	3.23	0.0155
Nasvi2EG013331t1	comp45042_c0_seq1	comp18883_c0_seq1	Heparanase	-1.01	6.69	1.51e-13
Nasvi2EG019922t1	comp41626_c0_seq1	comp36526_c0_seq1	Unknown	-1.01	8.26	1.07e-18
Nasvi2EG013456t1	comp39347_c1_seq2	comp32006_c0_seq1	PAXIP1-associated protein 1	-1.01	5.11	7.87e-06
Nasvi2EG017794t1	comp34909_c1_seq1	comp28740_c1_seq1	Unknown	-1	8.34	1.19e-18
Nasvi2EG036961t1	comp42301_c0_seq1	comp14715_c0_seq1	Unknown	-1	4.69	0.000119
Nasvi2EG005868t1	comp31809_c6_seq1	comp22977_c1_seq1	Dipeptidase 2	-1	4.23	0.00112
Nasvi2EG006937t2	comp13967_c1_seq1	comp34932_c6_seq1	Sodium/potassium-transporting ATPase subunit β2	-0.99	8.72	3.88e-18
Nasvi2EG019546t1	comp27726_c0_seq1	comp35030_c0_seq42	Unknown	-0.99	6.24	1.56e-10
Nasvi2EG011646t1	comp45930_c0_seq1	comp38563_c0_seq1	Integrator complex subunit 8	-0.99	6.78	1.38e-13
Nasvi2EG007997t1	comp30836_c1_seq2	comp21982_c0_seq1	Myelin P2 protein	-0.99	6.75	2.71e-13
Nasvi2EG011915t1	comp42756_c0_seq1	comp31291_c1_seq1	Dual specificity mitogen-activated protein kinase 6	-0.98	6.21	3.02e-10
Nasvi2EG007417t1	comp13540_c0_seq1	comp27098_c0_seq2	Golgi SNAP receptor complex member 2	-0.98	4.91	5.96e-05
Nasvi2EG003315t1	comp58380_c0_seq1	comp42624_c0_seq1	Mpv17 protein	-0.98	4.7	0.000199
Nasvi2EG008140t2	comp41442_c0_seq1	comp36687_c0_seq1	lethal(2)essential for life protein	-0.97	7.08	1.24e-14
Nasvi2EG029413t2	comp39204_c0_seq5	comp16107_c0_seq1	Laminin protein epi-1, putative	-0.97	5.18	1.01e-05
Nasvi2EG016481t1	comp36075_c1_seq1	comp23959_c0_seq2	DNA ligase 4	-0.97	5.21	7.69e-06
Nasvi2EG013379t1	comp42233_c0_seq1	comp36678_c0_seq1	beta-ureidopropionase	-0.97	7.31	1.8e-15
Nasvi2EG013563t2	comp33398_c0_seq2	comp31039_c0_seq1	Nuclear receptor interaction protein	-0.96	5.77	1.03e-07
Nasvi2EG007597t1	comp41150_c0_seq1	comp16838_c0_seq1	Unknown	-0.96	7.59	4.8e-16
Nasvi2EG003386t1	comp39642_c8_seq1	comp32167_c6_seq1	Unknown	-0.95	4.48	0.000706
Nasvi2EG008643t1	comp21625_c0_seq1	comp20991_c0_seq1	Unknown	-0.95	3.89	0.00564
Nasvi2EG019440t1	comp35009_c0_seq2	comp14021_c0_seq1	Unknown	-0.95	3.45	0.0154
Nasvi2EG005353t1	comp41221_c0_seq1	comp36149_c0_seq1	Transmembrane protein 35	-0.95	9.22	7.63e-16
Nasvi2EG003766t3	comp34213_c1_seq3	comp22690_c0_seq3	serine/threonine-protein phosphatase 2A activator	-0.95	6.01	9.78e-09
Nasvi2EG037144t1	comp38429_c0_seq5	comp31964_c0_seq3	odorant receptor 167	-0.95	3.29	0.0222
Nasvi2EG007073t4	comp39083_c1_seq1	comp32775_c0_seq1	hepatic leukemia factor	-0.94	4.81	0.000188
Nasvi2EG014987t1	comp44968_c0_seq1	comp14162_c0_seq1	GDP-mannose 4,6 dehydratase	-0.94	6.46	6.59e-11
Nasvi2EG003991t1	comp40297_c0_seq1	comp35728_c0_seq1	Nasonin-1	-0.94	8.99	9.6e-16
Nasvi2EG005963t1	comp29419_c0_seq2	comp30643_c0_seq1	ribonucleoside-diphosphate reductase subunit M2	-0.93	5.85	8.91e-08
Nasvi2EG014661t1	comp42662_c0_seq1	comp17121_c0_seq1	Unknown	-0.93	6.07	0.000153
Nasvi2EG012745t1	comp28315_c0_seq1	comp37846_c0_seq1	Cytochrome P450 6BD6	-0.93	5.95	3.79e-08
Nasvi2EG012803t1	comp15064_c0_seq1	comp31991_c0_seq6	Carcinoembryonic antigen-related cell adhesion molecule	-0.92	7.5	1.03e-14
Nasvi2EG001589t1	comp40078_c1_seq1	comp10779_c0_seq1	Unknown	-0.92	4.13	0.00368
Nasvi2EG003043t1	comp47383_c0_seq1	comp20625_c0_seq1	RNA-binding motif protein	-0.92	4.62	0.000539
Nasvi2EG013763t1	comp63847_c0_seq1	comp30854_c0_seq2	ras-related protein Rab-27A	-0.92	3.35	0.022
Nasvi2EG004968t1	comp42149_c0_seq1	comp36804_c0_seq1	ATP-binding cassette sub-family F member 3	-0.91	7.3	7.86e-14
Nasvi2EG006639t2	comp27968_c0_seq3	comp22715_c0_seq3	MMP37 protein, mitochondrial	-0.91	4.35	0.0019
Nasvi2EG016424t1	comp38963_c1_seq3	comp33865_c0_seq1	Unknown	-0.91	5.72	5.8e-07
Nasvi2EG007202t1	comp14154_c0_seq2	comp36141_c0_seq1	proteasome subunit β type-1	-0.91	8.5	1.75e-15
Nasvi2EG008398t2	comp37285_c1_seq1	comp21527_c2_seq1	axin-1	-0.9	4.24	0.00319
Nasvi2EG005199t1	comp45408_c0_seq1	comp38653_c0_seq1	tyrosyl-tRNA synthetase	-0.9	6.03	3.5e-08
Nasvi2EG031431t1	comp39933_c2_seq6	comp28338_c0_seq3	transcriptional adapter 2α	-0.9	6.28	3.25e-09
Nasvi2EG011453t2	comp15084_c0_seq1	comp28652_c0_seq8	PHD finger protein 14	-0.9	3.57	0.0224
Nasvi2EG003045t1	comp24427_c0_seq1	comp19071_c0_seq1	arginine N-methyltransferase 6.1 protein	-0.9	4.27	0.00306
Nasvi2EG010912t2	comp41905_c0_seq1	comp36831_c0_seq1	Peroxiredoxin-4	-0.89	6.65	8.79e-11
Nasvi2EG003952t1	comp43147_c0_seq1	comp34573_c0_seq1	Unknown	-0.89	5.72	9.84e-07
Nasvi2EG004541t1	comp14561_c0_seq1	comp35989_c0_seq1	Acetyl-CoA acetyltransferase	-0.89	9.11	2.63e-14
Nasvi2EG003770t1	comp71910_c0_seq1	comp34675_c2_seq1	Unknown	-0.89	3.56	0.0186
Nasvi2EG008709t1	comp36930_c0_seq2	comp22411_c0_seq1	Tubulin ε chain	-0.88	4.19	0.00432
Nasvi2EG007996t2	comp51503_c0_seq1	comp41165_c0_seq1	Unknown	-0.88	4.59	0.00115
Nasvi2EG009076t1	comp42906_c0_seq1	comp41123_c0_seq1	asteroid	-0.88	6.33	4.73e-09
Nasvi2EG003698t1	comp37729_c7_seq2	comp16477_c0_seq1	surfeit locus protein 4 homolog	-0.88	9.54	2.98e-13
Nasvi2EG010627t1	comp40262_c0_seq1	comp35606_c0_seq1	Vitellogenin	-0.87	12.27	6.7e-09
Nasvi2EG007735t3	comp26849_c0_seq1	comp22676_c0_seq1	eukaryotic peptide chain release factor GTP-binding subunit ERF3B	-0.87	7.31	1.5e-12
Nasvi2EG015032t1	comp42362_c0_seq1	comp34464_c2_seq1	Polyadenylate-binding protein-interacting protein	-0.87	6.61	3.68e-10
Nasvi2EG011454t1	comp40253_c0_seq1	comp35622_c0_seq1	Unknown	-0.87	9.77	1.37e-12
Nasvi2EG013311t1	comp33461_c0_seq2	comp32260_c0_seq2	CG7175,LD08952p	-0.87	4.76	0.000664
Nasvi2EG029101t1	comp56261_c0_seq1	comp50723_c0_seq1	Forkhead box protein C2-B	-0.86	4.33	0.00333
Nasvi2EG020715t1	comp14588_c0_seq1	comp38112_c0_seq1	Sodium-coupled neutral amino acid transporter 10	-0.86	7.28	1.52e-12
Nasvi2EG003461t2	comp32322_c0_seq1	comp30990_c3_seq1	Papilin	-0.86	7.11	6.51e-12
Nasvi2EG008365t1	comp32951_c1_seq1	comp30927_c1_seq1	tonsoku protein	-0.86	3.88	0.012
Nasvi2EG006105t2	comp39877_c10_seq1	comp35628_c0_seq1	Unknown	-0.86	10.43	4.07e-11
Nasvi2EG024745t1	comp46502_c0_seq1	comp39054_c0_seq1	Unknown	-0.85	6.92	5.08e-11
Nasvi2EG008870t4	comp57038_c0_seq1	comp22717_c0_seq1	Maternal embryonic leucine zipper kinase	-0.85	4.34	0.00387
Nasvi2EG013516t1	comp46986_c0_seq1	comp38937_c0_seq1	microprocessor complex subunit DGCR8	-0.85	5.73	2.54e-06
Nasvi2EG012867t1	comp40392_c0_seq1	comp28943_c1_seq1	Unknown	-0.85	9.34	6.38e-13
Nasvi2EG019872t1	comp35106_c1_seq1	comp37228_c0_seq1	Pancreatic lipase-related protein	-0.85	7.61	5.61e-13
Nasvi2EG002451t1	comp15226_c0_seq1	comp37303_c0_seq1	Unknown	-0.84	7.46	1.65e-12
Nasvi2EG007692t1	comp42069_c0_seq1	comp37754_c0_seq1	ATPase family AAA domain-containing protein 3	-0.84	6.69	6.76e-10
Nasvi2EG009558t2	comp13623_c0_seq1	comp42143_c0_seq1	VAC14 homolog protein	-0.84	4.84	0.000691
Nasvi2EG011012t2	comp26960_c0_seq1	comp16507_c0_seq1	S-adenosyl-L-methionine-dependent methyltransferase CG14683	-0.84	10.1	2.99e-11
Nasvi2EG011112t3	comp38884_c2_seq23	comp32264_c0_seq17	4.1	-0.84	4.58	0.0025
Nasvi2EG005222bt1	comp13903_c0_seq2	comp28346_c0_seq2	Cytosolic iron-sulfur protein assembly protein Ciao1	-0.84	6.27	3.97e-08
Nasvi2EG005717t1	comp36963_c1_seq1	comp44032_c0_seq1	Alpha-2B adrenergic receptor	-0.83	3.9	0.0147
Nasvi2EG009625t1	comp14312_c0_seq1	comp38567_c0_seq1	Unknown	-0.83	6.36	2.17e-08
Nasvi2EG009389t3	comp16169_c0_seq1	comp14257_c0_seq1	FAM40A protein	-0.83	7.02	1e-10
Nasvi2EG037167t1	comp35642_c0_seq3	comp35107_c0_seq28	odorant receptor 170	-0.83	3.95	0.0135
Nasvi2EG006832t1	comp13669_c0_seq1	comp21190_c0_seq1	Unknown	-0.83	5.12	0.000212
Nasvi2EG011900t6	comp31589_c0_seq2	comp21733_c0_seq1	Suppressor of sable	-0.83	4.73	0.00139
Nasvi2EG009750t1	comp29556_c0_seq1	comp30942_c0_seq4	arginine N-methyltransferase 10	-0.82	5.16	0.000192
Nasvi2EG006434t1	comp13983_c0_seq1	comp35946_c0_seq1	trimeric intracellular cation channel type B	-0.82	10.06	6.33e-11
Nasvi2EG010309t2	comp14198_c0_seq1	comp16661_c0_seq2	transketolase	-0.82	8.58	7.21e-13
Nasvi2EG000865t2	comp27253_c0_seq2	comp21598_c0_seq2	Mitochondrial glutamate carrier 1	-0.81	8.12	1.18e-12
Nasvi2EG007268t1	comp43867_c0_seq1	comp38106_c0_seq1	splicing factor 3A subunit 3	-0.81	5.73	7.78e-06
Nasvi2EG003681t1	comp41834_c0_seq1	comp36730_c0_seq1	Calcyclin-binding protein	-0.8	6.92	5.62e-10
Nasvi2EG012724t1	comp39877_c5_seq3	comp18538_c0_seq1	glycerol kinase 3	-0.8	7.99	2.69e-12
Nasvi2EG021473t1	comp38472_c0_seq9	comp34530_c1_seq10	Uncharacterized protein KIAA1409	-0.8	5.45	8.49e-05
Nasvi2EG021235t1	comp57172_c0_seq1	comp21067_c0_seq1	n-acetylglucosaminyl-phosphatidylinositol biosynthetic protein	-0.79	5.21	0.000241
Nasvi2EG010060t1	comp38470_c0_seq3	comp37432_c0_seq1	NAD-dependent deacetylase sirtuin-1	-0.79	9.36	1.89e-11
Nasvi2EG001486t1	comp46333_c0_seq1	comp29437_c0_seq1	Unknown	-0.79	4.86	0.00118
Nasvi2EG002577t1	comp41171_c0_seq1	comp36626_c0_seq1	Unknown	-0.79	8.08	4.02e-12
Nasvi2EG002212t1	comp14190_c0_seq1	comp38516_c0_seq1	Mps one binder kinase activator 3	-0.79	6.18	4.45e-07
Nasvi2EG012809t1	comp51047_c0_seq1	comp28164_c0_seq1	D-beta-hydroxybutyrate dehydrogenase	-0.79	4.44	0.00531
Nasvi2EG010723t1	comp32789_c1_seq2	comp15516_c0_seq1	Unknown	-0.79	6.79	3.62e-09
Nasvi2EG008864t1	comp13962_c0_seq1	comp21222_c0_seq1	yellow protein	-0.79	8.93	8.82e-12
Nasvi2EG003383t1	comp14419_c0_seq1	comp17415_c0_seq1	Zinc finger CCCH domain-containing protein	-0.79	6.69	8.05e-09
Nasvi2EG007992t1	comp35377_c1_seq1	comp29970_c1_seq2	tRNA 2-thiocytidine biosynthesis protein ttcA	-0.79	6.7	7.92e-09
Nasvi2EG006730t1	comp41440_c0_seq1	comp36855_c0_seq1	corepressor interacting with RBPJ 1	-0.78	7.05	6.3e-10
Nasvi2EG008139t1	comp41281_c0_seq1	comp37881_c0_seq1	lethal(2)essential for life protein	-0.78	4.87	0.00146
Nasvi2EG020469t1	comp34672_c0_seq2	comp34253_c0_seq1	Unknown	-0.78	7.03	7.78e-10
Nasvi2EG019536t2	comp41540_c0_seq1	comp35426_c1_seq5	Ubiquinone biosynthesis monooxygenase COQ6	-0.78	7.17	3.29e-10
Nasvi2EG002105t1	comp62323_c0_seq1	comp24893_c0_seq3	cell division cycle protein 23 homolog	-0.77	3.9	0.0219
Nasvi2EG014228t2	comp54908_c0_seq1	comp43581_c0_seq1	CWF19 protein 1	-0.77	4.57	0.00432
Nasvi2EG007998t1	comp15440_c0_seq1	comp22143_c0_seq1	transmembrane protein 161B, putative	-0.77	7.12	6.21e-10
Nasvi2EG003677t1	comp43662_c0_seq1	comp38532_c0_seq1	sarcoplasmic calcium-binding protein	-0.77	5.02	0.000907
Nasvi2EG003819t2	comp19161_c0_seq1	comp26216_c0_seq2	Eukaryotic translation initiation factor 2-alpha kinase 1	-0.76	4.66	0.00382
Nasvi2EG008025t3	comp27555_c0_seq1	comp22435_c0_seq2	Mitogen-activated protein kinase kinase kinase 15	-0.76	5.62	5.53e-05
Nasvi2EG023753t3	comp48083_c0_seq1	comp21372_c0_seq1	Dipeptidyl peptidase 4	-0.76	4.72	0.00311
Nasvi2EG011961t1	comp54473_c0_seq1	comp45816_c0_seq1	Anaphase-promoting complex subunit 4	-0.76	4.69	0.0035
Nasvi2EG010954t1	comp13591_c0_seq1	comp15300_c0_seq1	RNA 3'-terminal phosphate cyclase protein-like	-0.75	4.85	0.00232
Nasvi2EG007598t1	comp40132_c1_seq1	comp35552_c0_seq1	Unknown	-0.75	12.37	8.82e-07
Nasvi2EG000859t3	comp32343_c0_seq3	comp33008_c0_seq1	Transmembrane protein 49	-0.75	9.18	1.64e-10
Nasvi2EG010373t1	comp16451_c0_seq1	comp45336_c0_seq1	nuclear pore membrane glycoprotein 210	-0.74	5.96	8.19e-06
Nasvi2EG019945t2	comp27183_c0_seq2	comp17053_c0_seq2	PQ-loop repeat-containing protein 1	-0.74	4.17	0.0179
Nasvi2EG003005t1	comp44109_c0_seq1	comp38428_c0_seq1	G-protein-coupled receptor Mth2	-0.74	5.84	2.06e-05
Nasvi2EG009765t1	comp22200_c0_seq1	comp22848_c0_seq1	Cytochrome P450 4g15	-0.74	5.21	0.000618
Nasvi2EG008642t1	comp36463_c4_seq1	comp35549_c0_seq1	Unknown	-0.74	12.37	1.02e-06
Nasvi2EG011712t1	comp41061_c0_seq1	comp36178_c0_seq1	Unknown	-0.74	7.98	9.66e-11
Nasvi2EG013131t2	comp41027_c0_seq1	comp36206_c0_seq1	jagunal protein	-0.74	7.55	3.92e-10
Nasvi2EG013248t1	comp44492_c0_seq1	comp37593_c0_seq1	Ribokinase	-0.74	5.85	2.32e-05
Nasvi2EG021076t1	comp14156_c0_seq1	comp36369_c0_seq1	Interferon regulatory factor 2-binding protein 2-A	-0.73	9.14	3e-10
Nasvi2EG002238t1	comp43944_c0_seq1	comp37889_c0_seq1	Seryl-tRNA synthetase	-0.73	6.47	3.22e-07
Nasvi2EG011645t1	comp46000_c0_seq1	comp39461_c0_seq1	lethal(2)neighbour of tid protein	-0.73	6.1	4.63e-06
Nasvi2EG013649t2	comp41202_c0_seq1	comp36591_c0_seq1	signal recognition particle 54 kDa protein	-0.73	8.43	1.4e-10
Nasvi2EG017764t1	comp36263_c1_seq1	comp19477_c0_seq2	leucine-rich repeats and immunoglobulin domains protein 1-like	-0.73	7.6	6.46e-10
Nasvi2EG014067t1	comp23544_c0_seq2	comp18141_c0_seq1	Unknown	-0.72	4.67	0.00562
Nasvi2EG002034t2	comp33131_c0_seq1	comp32459_c2_seq1	neurocalcin homolog	-0.72	6.73	7.18e-08
Nasvi2EG016614t1	comp42894_c0_seq1	comp14794_c0_seq1	methylthioribose-1-phosphate isomerase	-0.72	5.53	0.000174
Nasvi2EG006936t1	comp32773_c0_seq1	comp22030_c0_seq1	Unknown	-0.72	9.07	4.52e-10
Nasvi2EG012575t2	comp26696_c0_seq2	comp20751_c0_seq1	coatomer subunit ζ1	-0.72	5.97	1.62e-05
Nasvi2EG011777t1	comp38346_c2_seq1	comp44753_c0_seq1	Unknown	-0.71	4.24	0.0184
Nasvi2EG013703t1	comp28223_c0_seq1	comp33859_c0_seq1	Unknown	-0.71	6.89	4.02e-08
Nasvi2EG011040t1	comp37851_c8_seq2	comp31091_c5_seq1	Unknown	-0.71	7.26	5.62e-09
Nasvi2EG008367t1	comp42266_c0_seq1	comp36969_c0_seq1	replication protein A middle subunit	-0.71	6.45	8.73e-07
Nasvi2EG012375t1	comp14235_c0_seq1	comp20321_c0_seq1	Unknown	-0.71	6.1	9.12e-06
Nasvi2EG009369t2	comp38952_c0_seq1	comp10157_c0_seq1	Tetratricopeptide repeat protein 28	-0.71	4.58	0.00867
Nasvi2EG012133t1	comp34481_c1_seq2	comp41334_c0_seq1	Hermansky-Pudlak syndrome 5 protein	-0.71	6.36	1.75e-06
Nasvi2EG014870t1	comp28512_c0_seq1	comp32774_c0_seq1	Unknown	-0.71	5.5	0.000302
Nasvi2EG018243t2	comp27067_c0_seq1	comp28702_c0_seq1	cytohesin-1	-0.71	5.84	4.8e-05
Nasvi2EG011896t1	comp42757_c0_seq1	comp38125_c0_seq1	RWD domain-containing protein 1	-0.7	6.01	1.93e-05
Nasvi2EG005369t2	comp41000_c0_seq1	comp36184_c0_seq1	proteasome subunit alpha type-1	-0.7	8.33	5.51e-10
Nasvi2EG000982t2	comp16069_c0_seq2	comp17872_c0_seq1	Two pore calcium channel protein 1	-0.7	6.53	7.7e-07
Nasvi2EG002914t1	comp43880_c0_seq1	comp37506_c0_seq1	Unknown	-0.7	5.58	0.000221
Nasvi2EG007226t1	comp27522_c0_seq1	comp11488_c0_seq1	Unknown	-0.7	4.44	0.0131
Nasvi2EG004257t1	comp16221_c0_seq1	comp16307_c0_seq1	28S ribosomal protein S36	-0.7	6.25	4.4e-06
Nasvi2EG010190t1	comp42509_c0_seq1	comp38192_c0_seq1	Double-strand-break repair protein rad21 protein	-0.7	6.99	4.26e-08
Nasvi2EG016549t1	comp14379_c0_seq1	comp22161_c1_seq1	proline-rich nuclear receptor coactivator 2	-0.7	5.78	7.99e-05
Nasvi2EG000018t1	comp33399_c0_seq1	comp32808_c5_seq1	Unknown	-0.7	5.04	0.00244
Nasvi2EG013045t1	comp14439_c0_seq1	comp36121_c0_seq1	Peptidyl-α-hydroxyglycine-α-amidating lyase	-0.7	8.5	7.5e-10
Nasvi2EG003254t2	comp13622_c0_seq1	comp17771_c0_seq1	Arginine N-methyltransferase 7, protein	-0.7	4.89	0.00397
Nasvi2EG014370t1	comp14146_c0_seq1	comp16659_c0_seq1	Peptidyl-prolyl cis-trans isomerase 5	-0.7	7.31	9.35e-09
Nasvi2EG008398t1	comp37285_c1_seq2	comp21527_c2_seq2	axin	-0.69	5.05	0.00235
Nasvi2EG002372t1	comp39773_c31_seq1	comp16272_c0_seq1	Unknown	-0.69	8.85	1.36e-09
Nasvi2EG010903t3	comp13842_c0_seq1	comp19968_c0_seq1	Cytochrome c-type heme lyase	-0.69	6.58	6.71e-07
Nasvi2EG011236t1	comp40714_c0_seq1	comp35935_c0_seq1	adenylosuccinate synthetase	-0.69	9.71	1.12e-08
Nasvi2EG005114t1	comp42644_c0_seq1	comp37105_c0_seq1	alkaline ceramidase	-0.69	7.12	2.87e-08
Nasvi2EG017695t2	comp37424_c0_seq4	comp21750_c0_seq1	β2 adrenergic receptor	-0.69	6.77	2.31e-07
Nasvi2EG026028t1	comp32618_c0_seq1	comp35117_c1_seq1	Unknown	-0.69	9.57	8.66e-09
Nasvi2EG011514t1	comp39831_c10_seq1	comp38906_c0_seq1	deoxyribonuclease TATDN1	-0.69	5.93	4.37e-05
Nasvi2EG013828t1	comp23699_c0_seq1	comp21002_c0_seq1	β-1,3-galactosyltransferase 6	-0.69	5.54	0.000354
Nasvi2EG008060t1	comp39216_c4_seq1	comp31911_c0_seq2	zinc finger protein 480	-0.69	5.85	7.34e-05
Nasvi2EG016289t1	comp27048_c0_seq1	comp30200_c1_seq1	myosin light chain alkali	-0.69	8.98	2.88e-09
Nasvi2EG011290t1	comp14233_c0_seq1	comp21435_c0_seq1	Aminopeptidase N	-0.68	7.1	5.27e-08
Nasvi2EG008521t1	comp14415_c0_seq1	comp37750_c0_seq1	Unknown	-0.68	7.55	8.19e-09
Nasvi2EG005596t5	comp40408_c0_seq1	comp35731_c0_seq1	tropomyosin-1	-0.68	9.67	2.1e-08
Nasvi2EG016506t2	comp33392_c0_seq1	comp15638_c0_seq1	RING and PHD-finger domain-containing protein KIAA1542	-0.68	5.85	8.94e-05
Nasvi2EG006075t1	comp47562_c0_seq1	comp21382_c0_seq2	Neuroligin 5	-0.68	5.17	0.00209
Nasvi2EG013420t1	comp27948_c3_seq1	comp27862_c3_seq1	Unknown	-0.67	5.22	0.00176
Nasvi2EG005380t1	comp32263_c1_seq1	comp31825_c1_seq1	Unknown	-0.67	9.93	5.16e-08
Nasvi2EG010393t1	comp41006_c0_seq1	comp36115_c0_seq1	Retinol dehydrogenase 12	-0.67	8.13	3.07e-09
Nasvi2EG002993t3	comp39642_c22_seq8	comp32837_c1_seq8	serine/threonine-protein phosphatase 2A 56 kDa regulatory subunit δ isoform	-0.67	6.55	1.87e-06
Nasvi2EG037295t1	comp13995_c0_seq1	comp35698_c0_seq1	NADH dehydrogenase (ubiquinone) 1α subcomplex	-0.67	10.35	1.68e-07
Nasvi2EG000823t1	comp18017_c0_seq1	comp15783_c0_seq1	UNC93 protein MFSD11	-0.67	6.4	4.52e-06
Nasvi2EG010242t1	comp40551_c0_seq1	comp36343_c0_seq1	Tetratricopeptide repeat protein 35-B	-0.67	8.39	3.23e-09
Nasvi2EG015996t2	comp32640_c0_seq1	comp21877_c0_seq1	Unknown	-0.67	8.27	3.58e-09
Nasvi2EG023364t1	comp41678_c0_seq1	comp40699_c0_seq1	Pseudouridylate synthase 7 protein	-0.67	5.63	0.000348
Nasvi2EG015596t1	comp44294_c0_seq1	comp38754_c0_seq1	40 kDa peptidyl-prolyl cis-trans isomerase	-0.67	6	5.4e-05
Nasvi2EG000816t1	comp45057_c0_seq1	comp38342_c0_seq1	Meteorin protein	-0.67	5.81	0.000151
Nasvi2EG003944t1	comp45639_c0_seq1	comp39747_c0_seq1	Phosphatidylinositol-glycan biosynthesis class X protein	-0.66	4.85	0.00678
Nasvi2EG002472t1	comp49678_c0_seq1	comp43307_c0_seq1	WD repeat-containing protein SAZD	-0.66	4.79	0.00843
Nasvi2EG019464t2	comp14654_c0_seq1	comp35145_c0_seq3	Unknown	-0.66	4.65	0.013
Nasvi2EG009766t1	comp41008_c0_seq1	comp36311_c0_seq1	Transporter	-0.66	8.55	6.83e-09
Nasvi2EG005200t1	comp42324_c0_seq1	comp37423_c0_seq1	Sorting nexin-22	-0.66	6.07	4.94e-05
Nasvi2EG037161t1	comp13971_c0_seq1	comp36169_c0_seq1	Unknown	-0.65	7.14	1.44e-07
Nasvi2EG012423t1	comp13429_c0_seq1	comp31508_c0_seq1	Unknown	-0.65	6.27	2.04e-05
Nasvi2EG002851t1	comp26147_c0_seq1	comp16863_c1_seq1	Unknown	-0.65	7.27	1.14e-07
Nasvi2EG007950t1	comp35106_c1_seq2	comp34222_c2_seq33	Unknown	-0.64	6.39	1.12e-05
Nasvi2EG011874t1	comp44091_c0_seq1	comp39357_c0_seq1	STAM-binding protein	-0.64	6.43	9.16e-06
Nasvi2EG013630t1	comp40412_c0_seq1	comp16621_c0_seq1	Unknown	-0.64	9.83	1.69e-07
Nasvi2EG012680t1	comp23587_c0_seq1	comp18997_c0_seq1	flap endonuclease 1	-0.64	4.84	0.00939
Nasvi2EG000236t2	comp13810_c0_seq1	comp22196_c0_seq1	Equilibrative nucleoside transporter 4	-0.64	8.44	1.56e-08
Nasvi2EG032928t1	comp40581_c0_seq1	comp21685_c0_seq1	Pancreatic triacylglycerol lipase	-0.64	10	2.76e-07
Nasvi2EG000030t1	comp44712_c0_seq1	comp42495_c0_seq1	ribonucleoside-diphosphate reductase large subunit	-0.64	5.16	0.00366
Nasvi2EG020522t1	comp14110_c0_seq2	comp19259_c0_seq2	threonyl-tRNA synthetase	-0.64	7.2	2.3e-07
Nasvi2EG014866t1	comp25789_c0_seq1	comp11102_c0_seq1	DNA repair protein REV1	-0.64	4.95	0.00694
Nasvi2EG001082t1	comp40570_c0_seq1	comp35929_c0_seq1	Vacuolar ATP synthase subunit e 2	-0.63	8.49	2.21e-08
Nasvi2EG004204t1	comp31391_c0_seq1	comp21058_c0_seq1	Cell adhesion molecule 1	-0.63	5.12	0.00446
Nasvi2EG012245t1	comp15583_c0_seq1	comp27812_c2_seq3	eukaryotic translation initiation factor 5B	-0.63	7.33	1.55e-07
Nasvi2EG002634t2	comp15656_c0_seq1	comp22600_c0_seq1	macoilin	-0.63	7.77	4.3e-08
Nasvi2EG007038t1	comp32065_c0_seq1	comp30232_c0_seq2	mothers against dpp protein	-0.63	6.14	6.06e-05
Nasvi2EG001658t1	comp55016_c0_seq1	comp19194_c0_seq1	WD repeat-containing protein 32 protein	-0.63	5.99	0.000143
Nasvi2EG003639t1	comp41023_c0_seq1	comp16065_c0_seq1	vesicle-trafficking protein SEC22b-B	-0.63	7.93	3.65e-08
Nasvi2EG023210t1	comp14585_c0_seq1	comp38290_c0_seq1	ATP-dependent DNA helicase Q4	-0.63	7.77	5.16e-08
Nasvi2EG014010t3	comp41746_c0_seq1	comp36757_c0_seq1	clavesin-1	-0.63	7.1	5.21e-07
Nasvi2EG027757t1	comp38563_c0_seq1	comp36111_c0_seq1	multidrug resistance-associated protein lethal(2)03659	-0.63	9.2	7.84e-08
Nasvi2EG001058t1	comp44517_c0_seq1	comp38609_c0_seq1	cAMP-dependent protein kinase catalytic subunit	-0.62	6.27	4.02e-05
Nasvi2EG009918t1	comp45346_c0_seq1	comp18321_c0_seq1	UDP-galactose translocator 1	-0.62	6.72	3.92e-06
Nasvi2EG017799t4	comp27222_c0_seq2	comp33495_c1_seq1	RB1-inducible coiled-coil protein 1	-0.62	8.37	4.93e-08
Nasvi2EG002834t1	comp40569_c0_seq1	comp35846_c0_seq1	fatty acid-binding protein, adipocyte	-0.62	9.45	2.16e-07
Nasvi2EG006352t1	comp41277_c0_seq1	comp36398_c0_seq1	Unknown	-0.62	8.53	5.59e-08
Nasvi2EG011947t1	comp13930_c0_seq1	comp16747_c0_seq1	Calsyntenin-1	-0.61	10.23	1.25e-06
Nasvi2EG008769t1	comp27356_c0_seq2	comp17351_c0_seq1	α-aminoadipic semialdehyde synthase	-0.61	6.49	1.82e-05
Nasvi2EG022359t1	comp27626_c0_seq1	comp20154_c0_seq1	F-box only protein 43	-0.61	6.03	0.000178
Nasvi2EG001702t1	comp42009_c0_seq1	comp33252_c0_seq1	Unknown	-0.61	6.23	6.67e-05
Nasvi2EG004299t1	comp40795_c0_seq1	comp36028_c0_seq1	Lactase-phlorizin hydrolase	-0.61	8.82	8.88e-08
Nasvi2EG005034t1	comp26939_c1_seq1	comp36289_c0_seq1	Aminopeptidase N	-0.61	9.14	1.4e-07
Nasvi2EG006172t1	comp14537_c0_seq1	comp17231_c0_seq1	Unknown	-0.61	5.15	0.00556
Nasvi2EG000139t1	comp42220_c0_seq1	comp37019_c0_seq1	Seryl-tRNA synthetase, mitochondrial	-0.61	6.74	5.17e-06
Nasvi2EG003739t1	comp45192_c0_seq1	comp39345_c0_seq1	WD repeat-containing protein 46	-0.61	5.4	0.00257
Nasvi2EG010483t1	comp46037_c0_seq1	comp40066_c0_seq1	yjeF N-terminal domain-containing protein GH12525	-0.61	4.87	0.0125
Nasvi2EG016150t1	comp38684_c2_seq1	comp37866_c0_seq1	Unknown	-0.61	5.48	0.00197
Nasvi2EG019062t2	comp27315_c0_seq1	comp32783_c0_seq3	Unknown	-0.6	7.12	1.21e-06
Nasvi2EG003350t1	comp43464_c0_seq1	comp38198_c0_seq1	homocysteine S-methyltransferase ybgG	-0.6	5.62	0.00125
Nasvi2EG009213t1	comp42465_c0_seq1	comp37299_c0_seq1	BRCA1-associated protein	-0.6	7.12	1.2e-06
Nasvi2EG007094t1	comp13611_c0_seq2	comp44503_c0_seq1	anaphase-promoting complex subunit 5	-0.6	4.89	0.0125
Nasvi2EG001122t1	comp41288_c0_seq1	comp36557_c0_seq1	Guanine nucleotide-binding protein subunit β protein 1	-0.6	7.86	1.69e-07
Nasvi2EG003690t1	comp43559_c0_seq1	comp38295_c0_seq1	prolyl endopeptidase	-0.6	6.61	1.49e-05
Nasvi2EG037335t1	comp26952_c0_seq1	comp35681_c0_seq1	methylmalonate-semialdehyde dehydrogenase	-0.6	11.49	2.26e-05
Nasvi2EG004657t1	comp27105_c0_seq1	comp37773_c0_seq1	Unknown	-0.6	6.14	0.000151
Nasvi2EG018304t1	comp27288_c3_seq1	comp34039_c0_seq4	NHP2 protein 1 homolog	-0.59	6.81	6.44e-06
Nasvi2EG023746t1	comp41930_c0_seq1	comp31091_c1_seq1	Actin-related protein 10	-0.59	6.84	5.93e-06
Nasvi2EG007274t2	comp26247_c0_seq2	comp22554_c0_seq1	HBS1 protein	-0.59	4.76	0.0189
Nasvi2EG011106t1	comp28442_c0_seq1	comp20746_c0_seq1	Uncharacterized protein C20orf4	-0.59	5.29	0.00475
Nasvi2EG020642t1	comp24197_c0_seq1	comp34810_c0_seq1	Ankyrin	-0.59	4.81	0.0169
Nasvi2EG009131t1	comp13843_c0_seq2	comp22424_c1_seq1	tyrosine-protein kinase Btk29A	-0.59	5.95	0.000411
Nasvi2EG013563t1	comp33398_c0_seq1	comp31039_c0_seq2	Nuclear receptor interaction protein	-0.59	7.52	5.78e-07
Nasvi2EG016127t4	comp36086_c1_seq5	comp29616_c1_seq5	solute carrier family 2, facilitated glucose transporter member 1	-0.59	6.15	0.00017
Nasvi2EG010808t1	comp32521_c0_seq3	comp38322_c0_seq1	ubiA prenyltransferase domain-containing protein 1 homolog	-0.59	5.61	0.00174
Nasvi2EG011029t2	comp41985_c0_seq1	comp36915_c0_seq1	α2-macroglobulin receptor-associated protein	-0.58	7.1	2.76e-06
Nasvi2EG015580t2	comp35764_c0_seq1	comp31647_c0_seq4	armadillo segment polarity protein	-0.58	6.8	1.05e-05
Nasvi2EG005977t1	comp39427_c9_seq2	comp37252_c0_seq1	Activator of 90 kDa heat shock protein ATPase protein 1	-0.58	6.81	9.81e-06
Nasvi2EG003522t1	comp44634_c0_seq1	comp19065_c0_seq1	beclin 1-associated autophagy-related key regulator	-0.58	7.39	1.26e-06
Nasvi2EG014910t1	comp35744_c0_seq1	comp21681_c0_seq1	Odorant receptor 255	-0.58	6.53	5.41e-05
Nasvi2EG003467t1	comp40373_c0_seq1	comp31004_c0_seq1	Glutathione peroxidase	-0.58	10.34	6.54e-06
Nasvi2EG018633t1	comp40596_c0_seq1	comp36091_c0_seq1	lethal(2)essential for life protein	-0.58	7.66	8.3e-07
Nasvi2EG017764t2	comp36263_c1_seq2	comp19477_c0_seq1	leucine-rich repeats and immunoglobulin domains protein 1-like	-0.58	6.83	1.2e-05
Nasvi2EG010328t1	comp40582_c0_seq1	comp31052_c1_seq1	v-type proton ATPase subunit F 1	-0.57	9.1	7.16e-07
Nasvi2EG014086t1	comp36467_c3_seq1	comp37721_c0_seq1	Unknown	-0.57	7.55	1.18e-06
Nasvi2EG014458t1	comp47969_c0_seq1	comp20599_c0_seq1	Ankyrin repeat domain protein	-0.57	5.39	0.00499
Nasvi2EG007410t1	comp17453_c0_seq1	comp40556_c0_seq1	WD repeat-containing protein 4	-0.57	5.26	0.00721
Nasvi2EG005989t2	comp28564_c0_seq1	comp21074_c0_seq1	Unknown	-0.57	5.2	0.00945
Nasvi2EG016007t1	comp39415_c1_seq2	comp16940_c0_seq1	Plexin domain-containing protein 2	-0.57	8.52	5.64e-07
Nasvi2EG012153t2	comp40943_c0_seq1	comp36058_c0_seq1	α-N-acetylgalactosaminidase	-0.56	8.35	5.91e-07
Nasvi2EG010635t1	comp42015_c0_seq1	comp26686_c0_seq1	cornichon protein	-0.56	6.77	2.22e-05
Nasvi2EG007883t2	comp37260_c1_seq1	comp30876_c1_seq3	ADAMTS protein 3	-0.56	6.37	0.000132
Nasvi2EG021423t2	comp13498_c0_seq1	comp20227_c0_seq1	ATP-dependent DNA helicase Q5	-0.56	6.64	3.94e-05
Nasvi2EG012598t1	comp15511_c0_seq1	comp30812_c0_seq1	RING finger protein 113A	-0.56	5.97	0.000754
Nasvi2EG008522t1	comp50019_c0_seq1	comp44873_c0_seq1	Intraflagellar transport protein 140 protein	-0.56	5.26	0.00875
Nasvi2EG000303t1	comp26727_c1_seq1	comp21569_c0_seq1	Unknown	-0.56	6.21	0.000299
Nasvi2EG004229t1	comp44358_c0_seq1	comp38339_c0_seq1	Unknown	-0.56	6.42	0.000139
Nasvi2EG021439t1	comp39393_c2_seq11	comp38486_c0_seq1	sulfatase-modifying factor 1	-0.56	5.79	0.00161
Nasvi2EG011784t1	comp44152_c0_seq1	comp34308_c14_seq1	Unknown	-0.56	6.54	8.34e-05
Nasvi2EG014483t3	comp32112_c1_seq4	comp32537_c0_seq3	1D-myo-inositol-trisphosphate 3-kinase	-0.56	5.02	0.0164
Nasvi2EG001547t2	comp28829_c0_seq2	comp30934_c0_seq1	valyl-tRNA synthetase	-0.55	5.35	0.00696
Nasvi2EG015702t2	comp41305_c0_seq1	comp36414_c0_seq1	Sodium/potassium/calcium exchanger 4	-0.55	8.62	1.08e-06
Nasvi2EG009997t2	comp42743_c0_seq1	comp37646_c0_seq1	phenylalanyl-tRNA synthetase	-0.55	6.84	2.47e-05
Nasvi2EG021841t1	comp40365_c0_seq1	comp35704_c0_seq1	Unknown	-0.55	9.6	4.38e-06
Nasvi2EG032513t1	comp23386_c0_seq1	comp31735_c1_seq1	Unknown	-0.55	4.89	0.0227
Nasvi2EG000216t2	comp40525_c0_seq1	comp35798_c0_seq1	Purine nucleoside phosphorylase	-0.55	10.1	1.11e-05
Nasvi2EG013385t1	comp13913_c0_seq1	comp17133_c0_seq1	ADP-ribosylation factor protein 1-like	-0.55	7.39	4.14e-06
Nasvi2EG022840t2	comp32855_c1_seq1	comp33078_c0_seq1	opioid-binding protein/cell adhesion molecule	-0.55	6.28	0.000285
Nasvi2EG009584t1	comp49458_c0_seq1	comp47971_c0_seq1	Unknown	-0.55	5.72	0.0024
Nasvi2EG006217t2	comp34609_c0_seq6	comp28860_c0_seq5	BTB/POZ domain-containing protein 3	-0.55	6.17	0.000489
Nasvi2EG005351t3	comp35722_c0_seq3	comp33719_c0_seq9	Vacuolar protein sorting-associated protein VTA1	-0.55	6.86	2.81e-05
Nasvi2EG014303t2	comp26632_c0_seq1	comp22483_c0_seq1	neurotrimin	-0.55	6.6	8.17e-05
Nasvi2EG007073t1	comp39083_c1_seq6	comp32775_c0_seq2	hepatic leukemia factor	-0.55	5.26	0.0106
Nasvi2EG000789t1	comp14636_c0_seq1	comp15339_c0_seq2	serine/threonine-protein kinase/endoribonuclease IRE1	-0.54	4.97	0.022
Nasvi2EG037352t1	comp40288_c0_seq1	comp35619_c0_seq1	LOC100216354	-0.54	11.11	7.21e-05
Nasvi2EG001059t1	comp13851_c0_seq1	comp37466_c0_seq1	Hermansky-Pudlak syndrome 3 protein protein	-0.54	8.08	1.98e-06
Nasvi2EG003239t1	comp45371_c0_seq1	comp40368_c0_seq1	UPF0468 protein C16orf80	-0.54	5.22	0.0118
Nasvi2EG010038t1	comp48593_c0_seq1	comp42386_c0_seq1	Centromere/kinetochore protein zw10 protein	-0.54	5.49	0.00582
Nasvi2EG026495t2	comp41521_c0_seq1	comp36596_c0_seq1	Ankyrin repeat domain-containing protein 12	-0.54	6.59	0.000113
Nasvi2EG006070t2	comp43158_c0_seq1	comp39176_c0_seq1	histone acetyltransferase type B catalytic subunit	-0.54	6.15	0.000618
Nasvi2EG010638t1	comp41822_c0_seq1	comp37194_c0_seq1	transmembrane protein 147	-0.54	6.64	9.28e-05
Nasvi2EG001462t1	comp41178_c0_seq1	comp36182_c0_seq1	DNL-type Zinc finger protein	-0.54	7.44	6.9e-06
Nasvi2EG004717t1	comp44308_c0_seq1	comp39214_c0_seq1	solute carrier family 35 member E1 homolog	-0.53	6.8	5.15e-05
Nasvi2EG013742t2	comp14567_c0_seq1	comp13892_c0_seq1	n-sulphoglucosamine sulphohydrolase	-0.53	6.25	0.000445
Nasvi2EG004522t1	comp14200_c0_seq2	comp15719_c0_seq2	Unknown	-0.53	5.71	0.00328
Nasvi2EG002331t1	comp40646_c0_seq1	comp35915_c0_seq1	Cytochrome P450 9e2	-0.53	8.53	2.26e-06
Nasvi2EG009194t1	comp35992_c1_seq1	comp11155_c0_seq1	Low-density lipoprotein receptor-related protein 6	-0.53	5.24	0.012
Nasvi2EG003082t1	comp42612_c0_seq1	comp17038_c0_seq1	serine palmitoyltransferase 2	-0.53	8.02	2.69e-06
Nasvi2EG009634t1	comp39661_c12_seq1	comp17743_c1_seq1	transmembrane protein 53	-0.53	8.29	2.44e-06
Nasvi2EG002839t1	comp32409_c2_seq3	comp36898_c0_seq1	Unknown	-0.53	6.26	0.000444
Nasvi2EG013760t1	comp35515_c0_seq1	comp35322_c0_seq2	slit homolog 3 protein	-0.53	5.2	0.014
Nasvi2EG020565t1	comp40905_c0_seq1	comp37075_c0_seq1	Short/branched chain specific acyl-CoA dehydrogenase	-0.53	8.01	2.88e-06
Nasvi2EG002354t1	comp39168_c4_seq1	comp34728_c6_seq1	Unknown	-0.53	8.86	3.34e-06
Nasvi2EG012875t1	comp26271_c0_seq1	comp33078_c5_seq2	ATP-dependent RNA helicase DDX10	-0.53	6.23	0.000546
Nasvi2EG010188t1	comp41069_c0_seq1	comp36291_c0_seq1	brain protein 44 protein-like	-0.53	7.67	5.36e-06
Nasvi2EG000752t1	comp45145_c0_seq1	comp39353_c0_seq1	Unknown	-0.53	5.1	0.0183
Nasvi2EG013926t2	comp24751_c0_seq1	comp22703_c0_seq2	Unknown	-0.53	7.24	1.7e-05
Nasvi2EG008364t2	comp37463_c0_seq1	comp35609_c0_seq1	cytochrome c oxidase subunit VIb polypeptide 1	-0.53	10.18	2.95e-05
Nasvi2EG007883t1	comp37260_c1_seq2	comp30876_c1_seq1	ADAMTS protein 3	-0.53	6.87	5.79e-05
Nasvi2EG002374t1	comp13834_c0_seq1	comp39010_c0_seq1	Unknown	-0.53	6.94	4.45e-05
Nasvi2EG003977t1	comp40820_c0_seq1	comp36174_c0_seq1	Translocator protein	-0.53	7.52	8.31e-06
Nasvi2EG014539t1	comp43810_c0_seq1	comp38506_c0_seq1	PCI domain-containing protein 2	-0.52	6.43	0.000291
Nasvi2EG020622t1	comp31685_c0_seq3	comp18867_c0_seq1	Unknown	-0.52	5.12	0.0183
Nasvi2EG002031t2	comp31946_c0_seq2	comp40475_c0_seq1	NEDD8-activating enzyme E1 regulatory subunit	-0.52	6.44	0.000288
Nasvi2EG011328t1	comp14752_c0_seq1	comp16232_c0_seq1	28S ribosomal protein S31	-0.52	7.03	3.47e-05
Nasvi2EG018334t1	comp42500_c0_seq1	comp37639_c0_seq1	Mitochondrial ribosomal protein S34	-0.52	5.91	0.00208
Nasvi2EG032634t1	comp14487_c0_seq2	comp17631_c0_seq1	Unknown	-0.52	5.07	0.0215
Nasvi2EG000875t1	comp14612_c1_seq1	comp36590_c0_seq1	CAAX prenyl protease 1 homolog	-0.52	7.89	5.41e-06
Nasvi2EG008178t1	comp14983_c0_seq1	comp37547_c0_seq1	Unknown	-0.52	8.39	4.32e-06
Nasvi2EG010481t1	comp39377_c18_seq2	comp17003_c0_seq1	engulfment and cell motility protein 1	-0.52	7.32	1.62e-05
Nasvi2EG012926t1	comp40286_c0_seq1	comp35615_c0_seq1	Cytochrome C oxidase subunit 5B	-0.52	10.48	5.98e-05
Nasvi2EG002375t1	comp14511_c0_seq1	comp37909_c0_seq1	Unknown	-0.52	8.31	4.51e-06
Nasvi2EG002774t1	comp14290_c0_seq1	comp38933_c0_seq1	Cyclic AMP-dependent transcription factor ATF-6 α	-0.52	6.47	0.000289
Nasvi2EG020523t1	comp34978_c4_seq1	comp22286_c0_seq1	Unknown	-0.52	6.74	0.000112
Nasvi2EG011938t2	comp40852_c0_seq1	comp36143_c0_seq1	dnaJ subfamily C member 7	-0.52	9.11	7.81e-06
Nasvi2EG022903t1	comp42838_c0_seq1	comp37512_c0_seq1	General transcription factor IIE subunit 2	-0.52	5.21	0.0163
Nasvi2EG001978t1	comp45659_c0_seq1	comp21353_c0_seq1	Solute carrier family 2, facilitated glucose transporter member 8	-0.52	5.77	0.00364
Nasvi2EG022087t1	comp44531_c0_seq1	comp26571_c0_seq2	cleavage stimulation factor subunit 1	-0.52	5.67	0.00494
Nasvi2EG010438t1	comp13875_c0_seq1	comp28471_c1_seq1	Metastasis-associated protein MTA1	-0.52	6.71	0.000134
Nasvi2EG008523t3	comp43124_c0_seq1	comp38473_c0_seq1	Nuclear autoantigenic sperm protein	-0.52	6.24	0.000733
Nasvi2EG011359t1	comp41662_c0_seq1	comp36852_c0_seq1	28S ribosomal protein S15	-0.51	6.77	0.000108
Nasvi2EG006074t1	comp41896_c0_seq1	comp36769_c0_seq1	Unknown	-0.51	7.33	2e-05
Nasvi2EG012217t1	comp42543_c0_seq1	comp14697_c0_seq1	UPF0609 protein C4orf27 protein	-0.51	6.65	0.000169
Nasvi2EG000799t1	comp28437_c3_seq1	comp31455_c1_seq1	ADP-ribosylation factor protein 4C-like	-0.51	6.41	0.000435
Nasvi2EG015690t2	comp28739_c0_seq2	comp17266_c0_seq1	Fatty acyl-CoA reductase 1	-0.51	6.44	0.00038
Nasvi2EG007912t1	comp41817_c0_seq1	comp36792_c0_seq1	glyoxalase domain-containing protein 4	-0.51	6.98	6.41e-05
Nasvi2EG023745t1	comp14166_c1_seq1	comp36046_c0_seq1	eukaryotic translation initiation factor 3 subunit F	-0.51	8.1	6.92e-06
Nasvi2EG005869t1	comp31809_c3_seq1	comp20963_c0_seq1	Unknown	-0.51	5.52	0.00864
Nasvi2EG013183t1	comp43004_c0_seq1	comp37792_c0_seq1	TM2 domain-containing protein CG10795	-0.51	6.34	0.000618
Nasvi2EG014330t2	comp36668_c0_seq1	comp38934_c0_seq1	yellow protein	-0.51	5.74	0.00536
Nasvi2EG011981t1	comp16245_c0_seq1	comp17862_c0_seq1	Unknown	-0.51	6.59	0.000259
Nasvi2EG019090t1	comp43196_c0_seq1	comp14698_c0_seq1	Transmembrane and TPR repeat-containing protein	-0.51	7.1	4.95e-05
Nasvi2EG002242t1	comp40427_c0_seq1	comp35817_c0_seq1	Peroxisomal N-acetyl-spermine/spermidine oxidase	-0.51	10.38	8.3e-05
Nasvi2EG001095t1	comp14242_c0_seq1	comp22818_c0_seq1	Brain tumor protein	-0.5	6.56	0.000305
Nasvi2EG010897t1	comp43504_c0_seq1	comp38234_c0_seq1	Ectonucleotide pyrophosphatase/phosphodiesterase family member 4	-0.5	7.08	5.77e-05
Nasvi2EG009910t1	comp20812_c0_seq1	comp41550_c0_seq1	cleavage and polyadenylation specificity factor subunit 4	-0.5	5.54	0.00891
Nasvi2EG002237t1	comp40716_c0_seq1	comp36025_c0_seq1	extra bases protein	-0.5	8.9	1.2e-05
Nasvi2EG009477t1	comp42990_c0_seq1	comp14821_c0_seq1	otopetrin-2	-0.5	7.59	2e-05
Nasvi2EG017089t1	comp42775_c0_seq1	comp37504_c0_seq1	periodic tryptophan protein 1 homolog	-0.5	6.85	0.000136
Nasvi2EG021213t1	comp33150_c0_seq1	comp37620_c0_seq1	Ankyrin repeat domain protein	-0.5	8.51	1.72e-05
Nasvi2EG008655t1	comp15799_c0_seq1	comp11202_c0_seq1	Anaphase-promoting complex subunit 1	-0.5	5.76	0.00519
Nasvi2EG006127t1	comp42591_c0_seq1	comp37298_c0_seq1	isovaleryl-CoA dehydrogenase, mitochondrial	-0.5	6.24	0.00115
Nasvi2EG003397t2	comp42443_c0_seq1	comp37549_c0_seq1	Surfeit locus protein	-0.5	5.97	0.00294
Nasvi2EG010510t2	comp47674_c0_seq1	comp41119_c0_seq1	Aspartyl-tRNA synthetase	-0.5	5.31	0.0173
Nasvi2EG004912t1	comp14476_c0_seq1	comp22771_c0_seq1	Unknown	-0.5	7.12	6.6e-05
Nasvi2EG010473t1	comp40970_c0_seq1	comp36200_c0_seq1	proteasome subunit β type-5	-0.5	7.22	5.15e-05
Nasvi2EG008874t1	comp53956_c0_seq1	comp46456_c0_seq1	GPI ethanolamine phosphate transferase 2	-0.49	5.56	0.00964
Nasvi2EG000951t2	comp41378_c0_seq1	comp21521_c0_seq1	phosphoribosyl pyrophosphate synthase-associated protein 2	-0.49	8.15	1.29e-05
Nasvi2EG021020t1	comp40635_c0_seq1	comp35945_c0_seq1	electron transfer flavoprotein subunit α	-0.49	8.93	1.77e-05
Nasvi2EG012451t1	comp42417_c0_seq1	comp33187_c6_seq1	Coiled-coil domain-containing protein 55	-0.49	6.4	0.00076
Nasvi2EG021403t1	comp36056_c1_seq1	comp32933_c0_seq1	Zinc finger protein	-0.49	5.86	0.00441
Nasvi2EG023748t1	comp43299_c0_seq1	comp38139_c0_seq1	endoplasmic reticulum-Golgi intermediate compartment protein 3	-0.49	6.72	0.000268
Nasvi2EG006343t1	comp26745_c0_seq1	comp35115_c2_seq43	Venom serine carboxypeptidase	-0.49	8.94	2.18e-05
Nasvi2EG006990t2	comp32539_c1_seq1	comp22036_c0_seq1	Neural proliferation differentiation and control protein	-0.49	8.81	1.91e-05
Nasvi2EG010463t1	comp14043_c0_seq1	comp35854_c0_seq1	Unknown	-0.49	9.66	5.4e-05
Nasvi2EG010514t2	comp16160_c0_seq1	comp17990_c0_seq1	lachesin	-0.49	6.12	0.00215
Nasvi2EG000206t1	comp40224_c0_seq1	comp35595_c0_seq1	Unknown	-0.49	10.51	0.000182
Nasvi2EG001448t1	comp24386_c0_seq1	comp30390_c0_seq1	Unknown	-0.49	5.72	0.00725
Nasvi2EG000230t1	comp13947_c0_seq1	comp21997_c0_seq1	fatty acid synthase)	-0.49	10.62	0.000285
Nasvi2EG003332t2	comp34761_c1_seq1	comp22823_c0_seq3	STE20/SPS1-related proline-alanine-rich protein kinase	-0.49	7.08	0.000113
Nasvi2EG007600t1	comp41654_c0_seq1	comp36844_c0_seq1	Unknown	-0.48	7.13	9.54e-05
Nasvi2EG006700t2	comp43377_c0_seq1	comp35037_c12_seq1	nuclear cap-binding protein subunit 1	-0.48	7.03	0.000126
Nasvi2EG006406t1	comp45294_c0_seq1	comp32598_c0_seq1	Unknown	-0.48	7.39	5.26e-05
Nasvi2EG009865t2	comp14492_c0_seq1	comp30990_c1_seq1	bifunctional heparan sulfate N-deacetylase/N-sulfotransferase	-0.48	8.07	2.1e-05
Nasvi2EG009752t1	comp14574_c0_seq1	comp38097_c0_seq1	Serine hydrolase protein 2	-0.48	7.15	9.68e-05
Nasvi2EG013494t1	comp27331_c0_seq1	comp36719_c0_seq1	39S ribosomal protein L22	-0.48	7.41	5.47e-05
Nasvi2EG004593t1	comp14475_c0_seq1	comp22295_c0_seq1	Non-histone protein 10	-0.48	5.72	0.00776
Nasvi2EG015003t1	comp23058_c0_seq1	comp40454_c0_seq1	ran GTPase-activating protein 1	-0.48	5.87	0.00517
Nasvi2EG007882t1	comp39105_c0_seq1	comp22322_c0_seq1	Neuroblastoma-amplified gene protein	-0.48	6.02	0.00335
Nasvi2EG016339t2	comp43570_c0_seq1	comp38544_c0_seq1	Quinone oxidoreductase protein 2	-0.48	6.02	0.00339
Nasvi2EG020427t2	comp41016_c0_seq1	comp16668_c0_seq1	Dehydrogenase/reductase SDR family member 11	-0.48	7.98	2.57e-05
Nasvi2EG010448t1	comp26480_c1_seq1	comp14213_c0_seq1	Unknown	-0.48	6.79	0.000306
Nasvi2EG000581t1	comp34286_c0_seq2	comp21405_c0_seq1	VPRBP protein	-0.48	5.7	0.00885
Nasvi2EG002098t2	comp33681_c1_seq2	comp22120_c0_seq3	leucine-rich repeat and calponin homology domain-containing protein 1	-0.48	7.02	0.000163
Nasvi2EG007893t1	comp16125_c0_seq1	comp20402_c0_seq1	fringe glycosyltransferase	-0.48	5.63	0.0105
Nasvi2EG004591t1	comp41618_c0_seq1	comp36945_c0_seq1	small nuclear ribonucleoprotein Sm D2	-0.48	5.76	0.00759
Nasvi2EG009088t1	comp14373_c0_seq1	comp19354_c0_seq2	Rab proteins geranylgeranyltransferase component A 2	-0.48	8.19	2.66e-05
Nasvi2EG009250t2	comp40533_c0_seq1	comp35969_c0_seq1	AP-2 complex subunit mu-1	-0.47	9.55	7.12e-05
Nasvi2EG003247t1	comp41805_c0_seq1	comp34220_c1_seq1	Sodium/hydrogen exchanger 8	-0.47	8.21	2.73e-05
Nasvi2EG013701t1	comp40177_c1_seq1	comp35588_c1_seq1	Unknown	-0.47	12.35	0.00223
Nasvi2EG007798t2	comp26364_c0_seq1	comp31488_c0_seq3	GTPase-activating protein and VPS9 domain-containing protein 1	-0.47	6.84	0.000322
Nasvi2EG008768t1	comp44028_c0_seq1	comp15702_c2_seq1	Transcription initiation factor IIF α subunit	-0.47	5.96	0.00465
Nasvi2EG020736t1	comp40966_c0_seq1	comp33076_c0_seq5	Ribonuclease Oy	-0.47	8.44	3.03e-05
Nasvi2EG004845t1	comp41225_c0_seq1	comp36453_c0_seq1	UDP-glucuronosyltransferase 2C1	-0.47	8.72	3.81e-05
Nasvi2EG007759t1	comp40925_c0_seq1	comp36360_c0_seq1	Sugar transporter ERD6 6	-0.47	8.27	3.28e-05
Nasvi2EG019892t1	comp14124_c0_seq1	comp19124_c0_seq1	Kr-h2 protein	-0.46	9.51	9.6e-05
Nasvi2EG009268t4	comp15364_c0_seq1	comp22953_c0_seq1	ubiquitin-protein ligase E3A	-0.46	8.28	3.88e-05
Nasvi2EG002008t2	comp40386_c0_seq1	comp35796_c0_seq1	growth hormone-inducible transmembrane protein	-0.46	9.72	0.000132
Nasvi2EG005664t1	comp41043_c0_seq1	comp16710_c0_seq1	Thioredoxin-dependent peroxide reductase	-0.46	7.84	5.68e-05
Nasvi2EG011745t2	comp42352_c0_seq1	comp37014_c0_seq1	zinc finger FYVE domain-containing protein 1	-0.46	7.65	7.18e-05
Nasvi2EG022730t2	comp26823_c0_seq2	comp22720_c0_seq2	Calcium-independent phospholipase A2-gamma	-0.46	5.75	0.0102
Nasvi2EG010009t1	comp37853_c3_seq1	comp33862_c1_seq1	Unknown	-0.46	5.68	0.0118
Nasvi2EG002710t1	comp31474_c0_seq1	comp30899_c0_seq6	Unknown	-0.46	6.3	0.00214
Nasvi2EG000947t1	comp42973_c0_seq1	comp37800_c0_seq1	WD repeat-containing protein 13	-0.46	6.69	0.000673
Nasvi2EG030690t1	comp44383_c0_seq1	comp39406_c0_seq1	Fibroblast growth factor receptor substrate	-0.46	6.93	0.000349
Nasvi2EG012164t2	comp31410_c0_seq1	comp27582_c0_seq1	Vacuolar protein sorting-associated protein 72 protein	-0.46	5.56	0.0161
Nasvi2EG015585t1	comp45253_c0_seq1	comp15147_c0_seq1	Telomere-associated protein RIF1	-0.46	7.34	0.000143
Nasvi2EG001117t1	comp14264_c0_seq1	comp38179_c0_seq1	Cytochrome b-c1 complex subunit 1, mitochondrial	-0.46	6.82	0.000507
Nasvi2EG000193t1	comp41641_c0_seq1	comp36617_c0_seq1	adenosylhomocysteinase	-0.46	7.36	0.000144
Nasvi2EG015715t1	comp42806_c0_seq1	comp14752_c0_seq1	parafibromin	-0.46	7.18	0.000209
Nasvi2EG013906t3	comp32219_c2_seq2	comp35982_c0_seq1	SPARC	-0.45	8.93	7.53e-05
Nasvi2EG013293t1	comp41076_c0_seq1	comp15951_c0_seq1	disulfide-isomerase A6 protein	-0.45	8.05	6.65e-05
Nasvi2EG021820t2	comp47215_c0_seq1	comp30603_c0_seq1	Cyclic AMP-dependent transcription factor ATF-2	-0.45	5.64	0.0148
Nasvi2EG008786t2	comp40559_c0_seq1	comp35906_c0_seq1	glutamate dehydrogenase	-0.45	9.57	0.000176
Nasvi2EG000646t1	comp45857_c0_seq1	comp39912_c0_seq1	leucine-zipper transcription regulator 1, putative	-0.45	6.6	0.00122
Nasvi2EG024157t1	comp38063_c2_seq7	comp36916_c0_seq1	28S ribosomal protein S27	-0.45	7.52	0.000146
Nasvi2EG000345t1	comp26982_c0_seq1	comp29991_c2_seq1	Transcription factor BTF3 4	-0.45	9.03	0.000103
Nasvi2EG004708t1	comp26920_c0_seq1	comp33334_c1_seq1	Unknown	-0.45	9.39	0.000159
Nasvi2EG011796t1	comp39144_c8_seq1	comp21570_c2_seq1	BTG1 protein	-0.45	8.4	7.72e-05
Nasvi2EG000795t2	comp14163_c0_seq1	comp15929_c0_seq1	Autophagy protein 12	-0.44	7.35	0.000221
Nasvi2EG015528t1	comp26994_c0_seq1	comp21879_c1_seq1	calcineurin subunit B type 2	-0.44	10.54	0.00067
Nasvi2EG014345t6	comp34806_c1_seq2	comp33871_c1_seq2	phospholipid-transporting ATPase VD	-0.44	5.79	0.0144
Nasvi2EG002072t1	comp43343_c0_seq1	comp38069_c0_seq1	Immunoglobulin-binding protein 1b	-0.44	6.18	0.00455
Nasvi2EG019636t1	comp32505_c0_seq3	comp29400_c0_seq3	Elongation factor 1δ	-0.44	7.85	0.000116
Nasvi2EG012673t1	comp42608_c0_seq1	comp37317_c0_seq1	F-box only protein 42	-0.44	7.26	0.00028
Nasvi2EG001717t1	comp44905_c0_seq1	comp38987_c0_seq1	QN1 protein protein	-0.44	7.42	0.000209
Nasvi2EG034405t1	comp26945_c0_seq1	comp29915_c0_seq1	Unknown	-0.44	13.88	0.00891
Nasvi2EG010503t1	comp42259_c0_seq1	comp16896_c0_seq2	Venom serine Protease	-0.44	6.65	0.00128
Nasvi2EG010634t1	comp42307_c0_seq1	comp37354_c0_seq1	Unknown	-0.44	6.95	0.000575
Nasvi2EG012202t1	comp42873_c0_seq1	comp33369_c0_seq4	Nucleoside diphosphate-linked moiety X motif 8	-0.44	5.99	0.00756
Nasvi2EG017773t1	comp42583_c0_seq1	comp37622_c0_seq1	nuclear nucleic acid-binding protein C1D	-0.44	5.72	0.0151
Nasvi2EG004702t1	comp37438_c0_seq1	comp31547_c0_seq3	mediator of RNA polymerase II transcription subunit 23	-0.44	6.81	0.000921
Nasvi2EG012198t1	comp41175_c0_seq1	comp36189_c0_seq1	Unknown	-0.44	7.31	0.000301
Nasvi2EG017417t1	comp39822_c1_seq1	comp36168_c0_seq1	60 kDa heat shock protein	-0.44	8.29	0.000115
Nasvi2EG007642t1	comp14357_c0_seq1	comp20080_c0_seq1	Serine/threonine-protein kinase ULK3	-0.44	5.59	0.0211
Nasvi2EG010569t1	comp14178_c0_seq1	comp16096_c0_seq1	ubiquitin carboxyl-terminal hydrolase isozyme L5	-0.43	7.67	0.00018
Nasvi2EG010434t1	comp43350_c0_seq1	comp38377_c0_seq1	uncharacterized protein C19orf29	-0.43	6.28	0.00404
Nasvi2EG001033t3	comp46593_c0_seq1	comp40459_c0_seq1	CD109 antigen	-0.43	6.77	0.00108
Nasvi2EG020714t1	comp14445_c0_seq1	comp38560_c0_seq1	histone deacetylase Rpd3	-0.43	7.55	0.000221
Nasvi2EG019470t1	comp42106_c0_seq1	comp36978_c0_seq1	Ankyrin	-0.43	8.51	0.000124
Nasvi2EG012147t4	comp13548_c0_seq1	comp21029_c0_seq1	cramped protein	-0.43	5.71	0.0165
Nasvi2EG001437t1	comp14334_c0_seq1	comp40120_c0_seq1	multidrug resistance-associated protein 4	-0.43	6.7	0.00135
Nasvi2EG000580t2	comp35492_c1_seq1	comp29064_c0_seq1	Zinc finger protein	-0.43	5.64	0.0199
Nasvi2EG005714t3	comp28320_c0_seq2	comp28721_c0_seq3	aminopeptidase W07G4.4	-0.43	6.49	0.00254
Nasvi2EG013724t1	comp43393_c0_seq1	comp38208_c0_seq1	Myotubularin-related protein 8	-0.43	7.76	0.000189
Nasvi2EG002881t1	comp22515_c0_seq1	comp42507_c0_seq1	exportin-2	-0.43	6.19	0.00553
Nasvi2EG015853t1	comp15189_c0_seq1	comp15072_c0_seq1	Tetratricopeptide repeat protein 5	-0.43	6.13	0.00654
Nasvi2EG008006t1	comp38982_c3_seq1	comp18671_c0_seq1	Unknown	-0.43	5.74	0.0163
Nasvi2EG005982t1	comp32219_c2_seq1	comp17620_c1_seq1	Unknown	-0.43	8.53	0.000149
Nasvi2EG012713t1	comp40134_c0_seq1	comp18723_c0_seq1	Unknown	-0.43	8.13	0.000153
Nasvi2EG013771t1	comp42011_c0_seq1	comp36987_c0_seq1	sodium-dependent multivitamin transporter	-0.43	7.12	0.000601
Nasvi2EG007737t1	comp41897_c0_seq1	comp36899_c0_seq1	ATP-binding cassette sub-family B member 6, mitochondrial	-0.43	8.46	0.000164
Nasvi2EG007965t1	comp28478_c0_seq1	comp33187_c0_seq2	Unknown	-0.42	6.38	0.00372
Nasvi2EG001151t1	comp14982_c0_seq1	comp36917_c0_seq1	NOGO-B receptor	-0.42	7.17	0.000576
Nasvi2EG013323t3	comp34733_c0_seq1	comp28922_c1_seq4	pseudouridine-5'-monophosphatase	-0.42	7.72	0.000255
Nasvi2EG012146t2	comp26446_c0_seq1	comp22609_c1_seq1	ETS-related transcription factor Elf-5	-0.42	5.82	0.0157
Nasvi2EG017607t1	comp44718_c0_seq1	comp19261_c0_seq1	guanine nucleotide-binding protein G(i) subunit α	-0.42	6.51	0.00288
Nasvi2EG013290t1	comp14239_c0_seq1	comp38702_c0_seq1	Unknown	-0.42	6.37	0.00435
Nasvi2EG014282t1	comp13588_c0_seq1	comp42355_c0_seq1	Transmembrane channel protein 7	-0.42	6.12	0.00818
Nasvi2EG014003t1	comp14403_c0_seq1	comp35548_c1_seq1	Transmembrane protein 18	-0.42	8.66	0.000231
Nasvi2EG006299t1	comp40720_c0_seq1	comp36105_c0_seq1	Unknown	-0.42	7.63	0.00034
Nasvi2EG002671t1	comp41338_c0_seq1	comp16012_c0_seq1	maltase 1	-0.42	7.57	0.000381
Nasvi2EG013799t1	comp40689_c0_seq1	comp35983_c0_seq1	6-phosphogluconate dehydrogenase, decarboxylating	-0.42	8.96	0.000293
Nasvi2EG013231t1	comp39195_c0_seq2	comp32859_c1_seq1	Transmembrane protein 15	-0.42	8	0.000252
Nasvi2EG008311t1	comp40048_c3_seq3	comp32062_c1_seq1	Unknown	-0.42	7.98	0.000255
Nasvi2EG001173t1	comp14197_c0_seq1	comp38861_c0_seq1	nucleolar protein 11	-0.42	6.31	0.00539
Nasvi2EG015505t1	comp44418_c0_seq1	comp39688_c0_seq1	U3 small nucleolar RNA-associated protein WD repeat protein l2k07824	-0.42	5.79	0.0185
Nasvi2EG009329t1	comp34592_c1_seq1	comp21665_c0_seq1	sodium-independent sulfate anion transporter	-0.41	5.77	0.0197
Nasvi2EG037291t1	comp51512_c0_seq1	comp44488_c0_seq1	U6 snRNA-specific terminal uridylyltransferase 1	-0.41	6.08	0.00972
Nasvi2EG009388t1	comp22378_c0_seq1	comp41395_c0_seq1	Integral membrane protein GPR177	-0.41	5.96	0.0132
Nasvi2EG003006t1	comp40310_c0_seq1	comp35668_c0_seq1	Unknown	-0.41	11.62	0.0037
Nasvi2EG015005t1	comp13562_c0_seq1	comp28993_c0_seq1	RNA polymerase II subunit B1 CTD phosphatase Rpap2	-0.41	5.9	0.0153
Nasvi2EG013902t1	comp27818_c2_seq1	comp28138_c1_seq1	Cadherin-87A	-0.41	6.76	0.00203
Nasvi2EG020115t2	comp14056_c0_seq1	comp17986_c0_seq1	ribose-phosphate pyrophosphokinase 1	-0.41	8.67	0.00029
Nasvi2EG015580t3	comp35764_c0_seq3	comp31647_c0_seq1	armadillo segment polarity protein	-0.41	8.5	0.000283
Nasvi2EG016011t3	comp36256_c0_seq3	comp14569_c0_seq1	Unknown	-0.41	6.9	0.00155
Nasvi2EG003577t1	comp14044_c0_seq1	comp16394_c1_seq1	electron transfer flavoprotein subunit β	-0.41	9.62	0.000734
Nasvi2EG005483t2	comp42349_c0_seq1	comp37738_c0_seq1	synaptosomal-associated protein 29	-0.4	6.92	0.00166
Nasvi2EG007917t1	comp36692_c1_seq1	comp32336_c0_seq3	tubulin α1 chain	-0.4	9.99	0.00115
Nasvi2EG015019t2	comp41405_c0_seq1	comp36632_c0_seq1	phosphatidylinositide phosphatase SAC1	-0.4	8.16	0.000382
Nasvi2EG004705t1	comp43859_c0_seq1	comp38414_c0_seq1	Pre-mRNA-splicing factor CWC22	-0.4	6.09	0.0123
Nasvi2EG011329t3	comp44082_c0_seq1	comp15355_c0_seq1	Zinc finger protein	-0.4	6.99	0.00167
Nasvi2EG007055t2	comp14015_c0_seq2	comp16824_c0_seq2	ATP synthase subunit ε	-0.4	9.11	0.00056
Nasvi2EG020291t1	comp28404_c0_seq1	comp40833_c0_seq1	Transcription factor TFIIIB component B'' protein	-0.4	5.91	0.0187
Nasvi2EG009516t1	comp42496_c0_seq1	comp37335_c0_seq1	WD repeat-containing protein 89	-0.39	6.63	0.00409
Nasvi2EG006265t4	comp14229_c1_seq1	comp15245_c0_seq1	RanBP-type and C3HC4-type Zinc finger-containing protein	-0.39	6.42	0.00678
Nasvi2EG010146t2	comp48361_c0_seq1	comp25999_c0_seq1	Unknown	-0.39	5.87	0.0224
Nasvi2EG008792t3	comp14129_c0_seq1	comp16740_c0_seq1	renin receptor	-0.39	8.64	0.000554
Nasvi2EG012390t1	comp41159_c0_seq1	comp31933_c3_seq1	Unknown	-0.39	9.49	0.00104
Nasvi2EG011017t1	comp14787_c0_seq1	comp20225_c0_seq1	Ankyrin repeat domain protein	-0.39	6.61	0.0047
Nasvi2EG009741t1	comp37517_c1_seq6	comp32626_c1_seq1	Unknown	-0.39	8.51	0.000567
Nasvi2EG000948t1	comp26983_c1_seq1	comp21908_c0_seq1	Ras-related protein Rac1	-0.39	8.77	0.000622
Nasvi2EG006083t1	comp41148_c0_seq1	comp36364_c0_seq1	dynactin subunit 3	-0.39	7.85	0.000704
Nasvi2EG022095t1	comp40182_c0_seq1	comp35582_c0_seq1	Unknown	-0.39	11.13	0.00456
Nasvi2EG020443t3	comp42664_c0_seq1	comp37843_c0_seq1	Translation initiation factor eIF-2B subunit β	-0.39	5.95	0.0211
Nasvi2EG001100t1	comp36685_c2_seq3	comp31637_c2_seq1	Unknown	-0.38	6.86	0.0032
Nasvi2EG013289t1	comp16218_c0_seq1	comp17746_c0_seq1	NSFL1 cofactor p47	-0.38	6.98	0.00251
Nasvi2EG004056t1	comp27462_c0_seq1	comp18268_c0_seq1	armadillo repeat-containing protein 5	-0.38	6.5	0.00672
Nasvi2EG010557t4	comp39423_c7_seq3	comp31820_c2_seq5	Diacylglycerol kinase θ	-0.38	7.84	0.000812
Nasvi2EG003061t1	comp32316_c1_seq1	comp35116_c2_seq1	Unknown	-0.38	7.85	0.00082
Nasvi2EG014540t4	comp13819_c0_seq2	comp22052_c0_seq3	lingerer protein	-0.38	7.55	0.0011
Nasvi2EG012393t1	comp42478_c0_seq1	comp22467_c1_seq1	Tubulin-specific chaperone cofactor E protein	-0.38	8.22	0.000701
Nasvi2EG009631t1	comp45716_c0_seq1	comp21327_c0_seq1	PAB-dependent poly(A)-specific ribonuclease subunit 2	-0.38	5.98	0.0212
Nasvi2EG018242t1	comp34597_c1_seq3	comp16512_c2_seq1	Lactosylceramide 4-α-galactosyltransferase	-0.38	6.57	0.00618
Nasvi2EG027748t1	comp32270_c0_seq2	comp28716_c0_seq2	glycerol-3-phosphate dehydrogenase	-0.38	10.45	0.0031
Nasvi2EG000134t1	comp40506_c0_seq1	comp35947_c0_seq1	Unknown	-0.38	7.48	0.00145
Nasvi2EG000867t1	comp14612_c0_seq1	comp14336_c0_seq1	phenylalanyl-tRNA synthetase alpha chain B	-0.38	7.08	0.00246
Nasvi2EG013816t1	comp41073_c0_seq1	comp36579_c0_seq1	Proteasome subunit β type-6	-0.38	6.9	0.00359
Nasvi2EG000213t1	comp14275_c0_seq1	comp38646_c0_seq1	SUMO-activating enzyme subunit 2	-0.38	6.19	0.015
Nasvi2EG003349t1	comp26194_c0_seq1	comp37755_c0_seq1	Mediator of RNA polymerase II transcription subunit 21	-0.38	6.29	0.0127
Nasvi2EG006719t1	comp41007_c0_seq1	comp36253_c0_seq1	Mitochondrial import receptor subunit TOM22 protein	-0.37	7.84	0.00109
Nasvi2EG010892t1	comp41030_c0_seq1	comp36329_c0_seq1	Glutathione S-transferase	-0.37	7.39	0.00183
Nasvi2EG002565t1	comp28552_c0_seq1	comp15851_c0_seq1	Dynamin-binding protein	-0.37	6.74	0.00526
Nasvi2EG007731t1	comp36692_c1_seq2	comp32336_c0_seq2	tubulin α1 chain	-0.37	6.55	0.00809
Nasvi2EG019667t1	comp42376_c0_seq1	comp37587_c0_seq1	Wolframin	-0.37	8.08	0.00108
Nasvi2EG010027t2	comp43744_c0_seq1	comp38384_c0_seq1	Sphingosine-1-phosphate phosphatase 1	-0.37	6.35	0.0127
Nasvi2EG019871t1	comp35743_c0_seq6	comp33248_c0_seq2	Mitochondrial ribosomal protein L55	-0.37	6.22	0.0167
Nasvi2EG019454t1	comp41349_c0_seq1	comp36780_c0_seq1	Stromal cell-derived factor 2	-0.37	6.63	0.00742
Nasvi2EG014259t1	comp14551_c0_seq1	comp37763_c0_seq1	TBC1 domain family member 16	-0.37	7.22	0.00277
Nasvi2EG021405t1	comp40368_c0_seq1	comp35747_c0_seq1	carboxypeptidase B	-0.37	10.34	0.00417
Nasvi2EG004738t2	comp28557_c0_seq2	comp33978_c0_seq2	Tetraspanin-9	-0.36	7.14	0.00328
Nasvi2EG006389t1	comp13784_c0_seq1	comp36770_c0_seq1	trans-2-enoyl-CoA reductase, mitochondrial	-0.36	7.56	0.00186
Nasvi2EG007092t1	comp26216_c0_seq1	comp38303_c0_seq1	Unknown	-0.36	7.67	0.00169
Nasvi2EG012333t2	comp13946_c0_seq1	comp16457_c0_seq1	Maltase 1	-0.36	9.3	0.0019
Nasvi2EG006751t1	comp36317_c1_seq1	comp17513_c1_seq1	chloride intracellular channel exc-4	-0.36	7.07	0.00384
Nasvi2EG004182t1	comp41754_c0_seq1	comp36942_c0_seq1	Ran-specific GTPase-activating protein	-0.36	6.57	0.0092
Nasvi2EG001094t2	comp42032_c0_seq1	comp37042_c0_seq1	OTU domain-containing protein 5-A	-0.36	7.48	0.00221
Nasvi2EG002665t1	comp14416_c0_seq1	comp33700_c3_seq1	Unknown	-0.36	7.21	0.00322
Nasvi2EG000975t1	comp39779_c0_seq1	comp37659_c0_seq1	Unknown	-0.36	6.88	0.00571
Nasvi2EG000805t1	comp41169_c0_seq1	comp36436_c0_seq1	CutA	-0.36	6.97	0.00474
Nasvi2EG003306t1	comp42788_c0_seq1	comp20668_c0_seq1	DNA-directed RNA polymerase II subunit RPB2	-0.36	6.42	0.0139
Nasvi2EG011304t6	comp40758_c0_seq1	comp36082_c0_seq1	Lipase maturation factor 2	-0.36	9.77	0.00348
Nasvi2EG005984t1	comp42587_c0_seq1	comp37906_c0_seq1	alpha-1,3-mannosyltransferase ALG2, putative	-0.35	6.57	0.0112
Nasvi2EG012052t3	comp33380_c0_seq1	comp30210_c0_seq3	HEAT shock protein 67B2	-0.35	6.41	0.0158
Nasvi2EG007751t2	comp31359_c0_seq2	comp20519_c0_seq2	signal transducer and activator of transcription 5B	-0.35	7.94	0.00211
Nasvi2EG007177t3	comp32444_c0_seq3	comp22225_c0_seq1	WW domain-containing adapter protein with coiled-coil	-0.35	6.87	0.00718
Nasvi2EG019365t2	comp32487_c0_seq1	comp18746_c0_seq1	RNA polymerase II elongation factor ELL	-0.35	9.91	0.00451
Nasvi2EG004041t1	comp41437_c0_seq1	comp36684_c0_seq1	transcription elongation factor SPT4	-0.35	6.54	0.0132
Nasvi2EG014427t2	comp43189_c0_seq1	comp38129_c0_seq1	Zinc finger protein 187	-0.35	6.79	0.00862
Nasvi2EG033426t1	comp14099_c0_seq1	comp21518_c0_seq1	mannose-1-phosphate guanyltransferase β	-0.35	7.85	0.00241
Nasvi2EG009989t1	comp41475_c0_seq1	comp36551_c0_seq1	Venom acid phosphatase	-0.35	7.32	0.00404
Nasvi2EG017409t1	comp43175_c0_seq1	comp38141_c0_seq1	DNA polymerase δ subunit	-0.35	6.73	0.00966
Nasvi2EG011337t1	comp40523_c0_seq1	comp35857_c0_seq1	FAM151B protein	-0.35	10.7	0.00868
Nasvi2EG014621t2	comp16070_c0_seq1	comp37098_c0_seq1	Mitochondrial ribosomal protein S9	-0.34	6.67	0.011
Nasvi2EG013814t2	comp13937_c0_seq1	comp35956_c0_seq1	Sodium-coupled monocarboxylate transporter 1	-0.34	9.36	0.00354
Nasvi2EG011465t1	comp39377_c18_seq3	comp34741_c1_seq1	Multiple inositol polyphosphate phosphatase 1	-0.34	8.59	0.00245
Nasvi2EG000578t1	comp13836_c0_seq1	comp17022_c0_seq1	Uroporphyrinogen decarboxylase	-0.34	6.44	0.0175
Nasvi2EG019541t1	comp41034_c0_seq1	comp36210_c0_seq1	Rab GTPase-interacting factor Golgi membrane protein	-0.34	8.1	0.00254
Nasvi2EG020489t1	comp40426_c0_seq1	comp35793_c0_seq1	Unknown	-0.34	8.6	0.00281
Nasvi2EG011128t1	comp40771_c0_seq1	comp36099_c0_seq1	26S Protease regulatory subunit 4	-0.34	8.9	0.00319
Nasvi2EG008163t1	comp43028_c0_seq1	comp13943_c0_seq1	Unknown	-0.34	6.97	0.00848
Nasvi2EG007086t1	comp43228_c0_seq1	comp38775_c0_seq1	endoplasmic reticulum mannosyl-oligosaccharide 1,2-alpha-mannosidase	-0.34	7.25	0.0058
Nasvi2EG006405t1	comp41236_c0_seq1	comp36415_c0_seq1	Unknown	-0.33	8.66	0.00314
Nasvi2EG006914t1	comp32506_c0_seq1	comp30197_c0_seq2	serine incorporator)	-0.33	9.72	0.00589
Nasvi2EG004738t1	comp28557_c0_seq1	comp33978_c0_seq1	Tetraspanin-9	-0.33	10.32	0.0102
Nasvi2EG013049t1	comp40258_c0_seq1	comp35630_c0_seq1	ATP synthase-coupling factor 6	-0.33	9.83	0.00743
Nasvi2EG008623t1	comp39514_c2_seq1	comp28999_c0_seq1	Unknown	-0.33	8.04	0.00396
Nasvi2EG006501t1	comp41597_c0_seq1	comp29560_c0_seq2	Ubiquitin modifier-activating enzyme 5	-0.33	6.84	0.0125
Nasvi2EG007735t2	comp26849_c0_seq2	comp22676_c0_seq2	eukaryotic peptide chain release factor GTP-binding subunit ERF3B	-0.32	7.45	0.00695
Nasvi2EG022626t2	comp40849_c0_seq1	comp36162_c0_seq1	Plasma kallikrein	-0.32	8.35	0.00423
Nasvi2EG013244t4	comp43605_c0_seq1	comp38627_c0_seq1	Strumpellin	-0.32	7.24	0.00809
Nasvi2EG002460t1	comp32277_c1_seq1	comp22645_c0_seq1	Striatin-3	-0.32	8.86	0.00479
Nasvi2EG012878t2	comp14559_c0_seq1	comp14670_c0_seq1	Uncharacterized protein C19orf61 protein	-0.32	6.81	0.0144
Nasvi2EG003403t1	comp42584_c0_seq1	comp37454_c0_seq1	proton-coupled amino acid transporter 4	-0.32	7.85	0.005
Nasvi2EG005613t1	comp14534_c0_seq1	comp35235_c4_seq1	Unknown	-0.32	6.95	0.0122
Nasvi2EG001249t1	comp42104_c0_seq1	comp25944_c0_seq1	Glycolipid transfer protein domain-containing protein 1	-0.32	6.59	0.0208
Nasvi2EG022229t1	comp13863_c0_seq1	comp17325_c0_seq1	G patch domain-containing protein 4	-0.32	7.47	0.00727
Nasvi2EG020281t1	comp41485_c0_seq1	comp36773_c0_seq1	seryl-tRNA synthetase	-0.32	7.11	0.0109
Nasvi2EG007939t1	comp13964_c0_seq1	comp29626_c1_seq1	sorting nexin-12	-0.32	8.16	0.00512
Nasvi2EG007638t1	comp39877_c5_seq13	comp37376_c0_seq1	Unknown	-0.31	7.97	0.00591
Nasvi2EG011261t1	comp26470_c0_seq1	comp31694_c0_seq1	Enolase-phosphatase E1	-0.31	6.81	0.0172
Nasvi2EG012730t1	comp26604_c0_seq1	comp21999_c3_seq1	Unknown	-0.31	7.65	0.00726
Nasvi2EG005103t1	comp40886_c0_seq1	comp36295_c0_seq1	26S protease regulatory subunit 8	-0.31	8.45	0.00597
Nasvi2EG005063t1	comp16073_c0_seq1	comp36144_c0_seq1	Unknown	-0.31	6.8	0.0188
Nasvi2EG019351t1	comp40818_c0_seq1	comp36165_c0_seq1	proliferation-associated protein 2G4	-0.31	9.11	0.00744
Nasvi2EG012656t1	comp27235_c1_seq1	comp22721_c0_seq1	Unknown	-0.31	8.11	0.00643
Nasvi2EG010102t1	comp28258_c0_seq2	comp22262_c1_seq1	High-affinity choline transporter 1	-0.31	6.77	0.0203
Nasvi2EG008033t2	comp41411_c0_seq1	comp36602_c0_seq1	NFU1 iron-sulfur cluster scaffold	-0.31	7.36	0.0105
Nasvi2EG007004t1	comp46759_c0_seq1	comp40070_c0_seq1	NHR domain-containing protein KIAA1787 protein	-0.31	6.86	0.0186
Nasvi2EG008098t1	comp42725_c0_seq1	comp38165_c0_seq1	Venom dipeptidyl peptidase 4	-0.3	7.36	0.0109
Nasvi2EG011326t1	comp15233_c0_seq1	comp38583_c0_seq1	Unknown	-0.3	7.63	0.00997
Nasvi2EG013739t1	comp40791_c0_seq1	comp36126_c0_seq1	26S proteasome non-ATPase regulatory subunit 4	-0.3	8.04	0.00847
Nasvi2EG004913t1	comp41979_c0_seq1	comp32419_c0_seq5	Acidic mammalian chitinase	-0.3	6.92	0.0203
Nasvi2EG003401t1	comp40467_c0_seq1	comp35850_c0_seq1	Septin-4	-0.3	9.94	0.0157
Nasvi2EG001266t1	comp40779_c0_seq1	comp36069_c0_seq1	Cytochrome C oxidase copper chaperone	-0.3	6.92	0.0216
Nasvi2EG013705t2	comp47317_c0_seq1	comp21098_c0_seq1	Activating signal cointegrator 1 complex subunit 3	-0.29	6.89	0.0226
Nasvi2EG004816t1	comp41362_c0_seq1	comp36532_c0_seq1	Alkaline phosphatase 4	-0.29	8.29	0.00901
Nasvi2EG009397t1	comp32353_c0_seq1	comp27834_c0_seq1	leucine-rich repeat serine/threonine-protein kinase 1	-0.29	7.47	0.0128
Nasvi2EG014544t1	comp42598_c0_seq1	comp37606_c0_seq1	roadkill protein	-0.29	7.93	0.0101
Nasvi2EG010622t1	comp40414_c0_seq1	comp35790_c0_seq1	Chymotrypsin-2	-0.29	9.14	0.0114
Nasvi2EG006073t1	comp43347_c0_seq1	comp38498_c0_seq1	DNA damage-binding protein 1	-0.29	7.33	0.0149
Nasvi2EG011761t1	comp39877_c5_seq8	comp36912_c0_seq1	Max-binding protein MNT	-0.29	7.16	0.0187
Nasvi2EG009849t1	comp38757_c4_seq1	comp20101_c0_seq1	serine/threonine-protein phosphatase 6 catalytic subunit	-0.28	7.91	0.0128
Nasvi2EG026136t1	comp41716_c0_seq1	comp36803_c0_seq1	zinc metalloproteinase YIL108W	-0.28	8.15	0.0121
Nasvi2EG017771t1	comp41882_c0_seq1	comp37050_c0_seq1	vacuolar protein sorting-associated protein 45	-0.28	7.83	0.0141
Nasvi2EG010927t1	comp15877_c0_seq1	comp22385_c0_seq1	transmembrane 9 superfamily member 3	-0.28	8.35	0.013
Nasvi2EG018236t1	comp41869_c0_seq1	comp37129_c0_seq1	RING finger and CHY zinc finger domain-containing protein 1	-0.28	8.26	0.0134
Nasvi2EG009234t1	comp15549_c0_seq1	comp17868_c0_seq1	SH3 domain-binding protein 5 protein	-0.28	8.51	0.0139
Nasvi2EG005117t1	comp40498_c0_seq1	comp35912_c0_seq1	pigment-dispersing hormone peptides	-0.28	8.45	0.0141
Nasvi2EG002461t1	comp41837_c0_seq1	comp17152_c1_seq1	F-box/WD repeat-containing protein ebi	-0.28	7.31	0.0219
Nasvi2EG012436t1	comp41105_c0_seq1	comp36301_c0_seq1	26S protease regulatory subunit 6B	-0.27	8.63	0.0161
Nasvi2EG002579t1	comp41029_c0_seq1	comp35037_c0_seq1	26S proteasome non-ATPase regulatory subunit 3	-0.27	8.34	0.0159
